# Supplementary material for: Interacting Learning Processes during Skill Acquisition: Learning to control with gradually changing system dynamics
Source: Sci Rep. 2017 Oct 16;7:13191. doi: 10.1038/s41598-017-13510-0 (PMC5643438; doi:10.1038/s41598-017-13510-0)
Supplement: Supplementary file 3 — Dataset 1 [file 41598_2017_13510_MOESM3_ESM.csv]

Subject	Group	Age	Gender	Tinit	Tend	TT0init	TT0end	IRinit	IRend	SUCCfirst	ISIm10
1	GG	19	w	9.45897435897436	16.3572916666667	2.41906720464531	7.19738233657241	8.18603676419798	8.13620487073737	5.97573928112248	2.39742299737269
2	GG	21	m	10.4233333333333	15.971875	2.7442254661859	8.05817104927481	8.10831749166069	7.69866695020278	8.41621561365916	2.17361308941378
3	GG	22	w	14.4907407407407	18.0416666666667	3.89673905538479	9.20586222124931	8.25970588028663	7.97019136359752	2.13861496912381	1.90953758752397
4	GG	22	m	8.53103448275862	18.2059523809524	2.31142860201936	8.49086859980497	8.48039134544781	8.11410552477221	16.5655241654349	1.5341774270017
5	GG	23	w	14.6398148148148	13.6637254901961	4.03191663571892	6.24063947390528	8.09618315450068	7.79761084043426	1.76157922492186	2.78790821510798
6	GG	23	w	12.1537878787879	19.9717948717949	3.35478121209963	9.86763001088582	8.19642749287733	8.20107396127142	1.27563396492618	1.99632120889593
7	GG	23	m	10.7055555555556	15.2764705882353	2.80691869058349	7.49970035404722	8.178397405001	7.77860883093825	4.35745391969883	1.2947120252968
8	GG	24	m	13.8325	17.8044444444444	3.65709718961676	8.18797011789687	8.34942883790737	7.8907893914961	2.79854449222627	2.06276490828879
9	GG	24	w	12.2106060606061	13.9019607843137	3.11232888874929	6.79901998792568	7.96131195181217	7.84978033678812	10.9448767531802	2.2323097712129
10	GG	25	m	14.7314814814815	24.3818181818182	4.1071211879875	11.5486110608106	8.36563409670751	8.24811639050955	2.28308126788302	1.87849764037011
11	GG	25	w	6.32546296296296	19.1461538461538	1.64504781423667	9.32743145481274	7.3528897993085	7.79813255235879	6.26397704870342	1.74992495025053
12	GG	25	m	18.0611111111111	16.115625	5.37027502483881	8.01401723546726	8.34263542476361	7.65833518971393	0.602352736469901	1.20685873016859
13	GG	26	m	16.256862745098	24.080303030303	4.32810012321297	12.6521439671979	8.18668629737346	8.08339690981238	2.92421588229104	1.04990993556215
14	GG	30	m	13.3416666666667	15.2	3.61769508157289	7.15269221939913	8.11843516479516	8.04057538537177	1.28993304007972	2.54734535114378
15	GG	30	m	17.05	17.2011904761905	4.81825361984026	8.29891734793995	8.14752983512981	7.67961604180875	2.12751506919093	1.92062144494439
16	CG	18	m	8.45059523809524	23.9590909090909	4.11593557634568	11.8749238950362	8.08465875404576	7.96879842991258	5.28853837006651	1.24142910173085
17	CG	19	w	6.3337962962963	10.20625	3.03318628172893	4.87264585484184	7.67810653652338	8.0786000987542	26.0658789050321	4.89480576167613
18	CG	20	w	6.22297297297297	10.9969696969697	3.06801858484734	5.11545950836072	7.77244846424461	8.25867008462616	16.9668807501934	4.27573896102686
19	CG	20	w	5.0031746031746	9.13397435897436	2.42128405826942	4.56063801795972	8.04124954186837	8.20277519277469	7.88905733575645	6.27808171451708
20	CG	20	w	5.0531746031746	11.075	2.45060192931231	5.19997810018066	7.70461920063444	7.63433423942333	66.0809547550792	7.88102954007229
21	CG	21	w	3.48899371069182	9.09551282051282	1.63948270444357	3.97553262768195	7.47668028806534	6.95305787375624	69.1263349274485	17.6680493495319
22	CG	22	w	4.29782608695652	10.2416666666667	2.04138286058708	4.81066587814559	7.74571803346232	7.95453328997155	64.7602684461826	10.016184608959
23	CG	22	m	6.33287037037037	16.4520833333333	3.09315044649175	8.3389203102769	8.03183549832164	7.97971945731253	21.4895138375065	4.40257475237983
24	CG	22	m	6.14189189189189	22.2388888888889	2.98474064595668	9.66967211391454	7.90759071146159	8.22970619735911	24.1669734704927	2.29621471111455
25	CG	23	w	5.02777777777778	17.2288888888889	2.37444076546424	8.65481050180346	7.90923664935305	7.48614254576332	19.7723896303266	1.96754524970907
26	CG	23	w	5.18089430894309	11.0348484848485	2.48697484106898	5.57023913556087	7.96459618745823	7.77072886873804	34.1584881630206	12.8752434821696
27	CG	25	m	4.88625	14.0607843137255	2.36477544663737	6.24027196271025	7.55315890878824	7.90952769595272	56.2402466043734	2.93421004554076
28	CG	25	m	5.91531531531532	24.4651515151515	2.65776777074544	11.6207657170728	8.18252830598379	8.48561908101531	24.7180929506126	4.40594490663249
29	CG	30	m	11.3111111111111	14.875	5.49809858572345	7.50848950407953	7.54190408177638	7.66588713560474	5.1150517204982	2.28140173105341
30	CG	30	m	9.45128205128205	8.02471264367816	4.59883249858533	3.67493054974342	7.71651145409082	7.66335727528788	18.6988628386916	5.3474378772989
