# Supplementary material for: Interacting Learning Processes during Skill Acquisition: Learning to control with gradually changing system dynamics
Source: Sci Rep. 2017 Oct 16;7:13191. doi: 10.1038/s41598-017-13510-0 (PMC5643438; doi:10.1038/s41598-017-13510-0)
Supplement: Supplementary file 4 — Dataset 2 [file 41598_2017_13510_MOESM4_ESM.csv]

Subject	Group	Pgw1	Pga1	ATgw1	ATga1	AVgw1	AVga1	Pgw2	Pga2	ATgw2	ATga2	AVgw2	AVga2
1	GG	5.89224611539829	-6.07357835726883	-65.8171105037795	38.1583565574103	-9.34108551105562	7.32308614297642	6.12038227513228	-6.38669018224574	-40.3811125984247	33.7372245092178	-6.94154598953909	8.33013521122758
2	GG	5.02400072150072	-5.07652777777778	-2.69067175634663	-1.34234141355373	-17.7888399174015	-0.735054594751996	4.54188271604938	-5.01743055555556	4.77600252190205	7.95479276150122	-23.8564656381884	6.13657283280438
3	GG	8.88341049382716	-9.75335775335775	-23.5740940856332	13.3348655457128	-10.1831791387437	13.1999215107856	7.95935185185185	-9.12325396825397	-20.9442661625794	8.61111465536738	-12.4642652704232	13.6328215205853
4	GG	9.76512536075036	-8.75813716530383	-7.87506611306943	11.2878701204773	-9.99892125288589	8.21621501114432	9.44618856633562	-9.03528647278647	-6.34635288492968	14.1222797153852	-11.8047512668172	6.49962181739985
5	GG	8.17868145743146	-7.28377819548872	-25.700161952306	21.4527417455047	-26.4152449070881	32.266408293756	8.20990879977722	-8.12702463624339	-24.4181593161189	22.0688129029213	-33.0696443128913	40.5874898293436
6	GG	6.47224310776943	-6.06506802721088	-12.503385419248	9.96433866311304	11.9592749678475	-3.71755814027986	6.15332341269841	-5.69240981240981	-20.7927085586028	16.3161367090445	8.23416451293628	11.5835258116794
7	GG	7.34912442881193	-6.55718099897787	-32.3204701760544	38.8427201344749	-8.33295036011962	6.17531822631281	7.44229780295957	-7.06396635771636	-27.2492859444363	31.371100780868	2.53867022529619	-0.249743316274571
8	GG	7.75507246376812	-7.9871201814059	-23.2056106716621	-0.173897204151409	-20.7670183867958	7.82496747853825	8.67679166666667	-8.61624686716792	-21.1175077237108	-5.40537710127072	-15.7403173254849	8.39937520569692
9	GG	6.8541134085213	-5.54035430839002	-21.9793339217379	27.6747911507304	-4.38697263607937	-2.67379612607094	7.94972594246032	-6.85048520923521	-24.2976683127386	27.6842774362353	4.15841902861292	-9.64628685055428
10	GG	6.60942738791423	-4.26609686609687	-3.36592304985462	4.62513656336565	-13.5400280666801	4.72547011478	5.90184368191721	-4.43595679012346	-4.11878652674336	12.2861627131098	-21.1396260334437	20.9958484751659
11	GG	6.82168627450981	-4.34921568627451	-14.9547857884135	30.7162484947273	-57.5668746359482	33.1928101544531	6.4547385620915	-4.42123015873016	-16.6535022262173	37.1483523652154	-56.14280074936	36.5606476665444
12	GG	8.65751461988304	-9.51050347222222	-48.447832557983	24.6030862996719	-1.50871742267833	-13.9080263558198	8.71858024691358	-9.51050347222222	-44.8119704595555	17.5810272508251	4.34098565926261	-16.089724090431
13	GG	6.55585901027077	-5.81272486772487	-7.54089920028266	6.33815838772883	8.18791437114179	2.1953032234114	7.13239229024943	-7.12499206349206	-5.88972127187714	11.0612252574581	0.98787417852687	9.40152186105067
14	GG	6.78044041606541	-5.5857731133389	-43.3383261434935	36.399574359579	22.6784350546068	-27.5011173807729	7.64942808409914	-6.13230197634609	-42.4330527832244	39.238921748754	13.0434724521116	-2.35618224676915
15	GG	7.69169823232323	-6.63110380116959	-26.5662651972087	32.1600226486882	-32.1125259606685	31.5534006652317	7.40746527777778	-6.39926697530864	-20.2248441346192	22.9520042649134	-26.0063429878711	32.6187958332656
