# Supplementary material for: Interacting Learning Processes during Skill Acquisition: Learning to control with gradually changing system dynamics
Source: Sci Rep. 2017 Oct 16;7:13191. doi: 10.1038/s41598-017-13510-0 (PMC5643438; doi:10.1038/s41598-017-13510-0)
Supplement: Supplementary file 5 — Dataset 3 [file 41598_2017_13510_MOESM5_ESM.csv]

Subject	Group	SuccessNr	ISI
1	GG	1	1.14819162613897
2	GG	1	2.74223714034458
3	GG	1	5.95992777427285
4	GG	1	1.29988565691497
5	GG	1	8.13735578221669
6	GG	1	8.79382680907415
7	GG	1	0.817704029968504
8	GG	1	2.0011067794881
9	GG	1	6.26755509994875
10	GG	1	0.893222102485972
11	GG	1	2.71683187927667
12	GG	1	0.539432882381819
13	GG	1	1.76823417991842
14	GG	1	2.2895822532929
15	GG	1	0.545886747601665
16	CG	1	1.22622515556283
17	CG	1	1.98076323501902
18	CG	1	5.8851219716813
19	CG	1	4.80371754912946
20	CG	1	1.47260999626074
21	CG	1	17.6680493495319
22	CG	1	17.1894785803108
23	CG	1	5.74758597534058
24	CG	1	6.37246500116018
25	CG	1	1.62174709683809
26	CG	1	1.24063530116872
27	CG	1	3.58775481732213
28	CG	1	1.7590178521427
29	CG	1	7.14104767936306
30	CG	1	1.19331742243437
1	GG	2	1.02521102353401
2	GG	2	3.46318912022988
3	GG	2	0.622620575630345
4	GG	2	4.64790696377277
5	GG	2	1.16223134011602
6	GG	2	3.09538248289007
7	GG	2	1.07182128235872
8	GG	2	3.89230850087028
9	GG	2	1.64866502026933
10	GG	2	0.537605440154584
11	GG	2	1.07124619722146
12	GG	2	0.53943288238182
13	GG	2	1.86071271610823
14	GG	2	2.13144881151574
15	GG	2	2.3227778249427
16	CG	2	0.54615292659448
17	CG	2	8.1054436615327
18	CG	2	3.98801256536693
19	CG	2	8.6930197082835
20	CG	2	14.2894490838838
22	CG	2	2.84289063760716
23	CG	2	7.3217228021961
24	CG	2	3.26391832314952
25	CG	2	4.67331690890634
26	CG	2	20.8323344321247
27	CG	2	8.10047533790182
28	CG	2	0.833027397345511
29	CG	2	1.51391779004192
30	CG	2	0.998455706865091
1	GG	3	2.07445916484991
2	GG	3	0.537578805256574
3	GG	3	1.99456753136567
4	GG	3	0.537970270797892
5	GG	3	2.57276808108352
6	GG	3	0.830930310268437
7	GG	3	3.33567332840485
8	GG	3	0.53672622047171
9	GG	3	9.15698243325103
10	GG	3	5.91616810969492
11	GG	3	0.902453894695144
12	GG	3	0.53943288238182
13	GG	3	0.537322579247419
14	GG	3	0.538938885491395
15	GG	3	3.89252058748621
16	CG	3	0.676957826587559
17	CG	3	2.73501901851968
18	CG	3	1.88620326438539
19	CG	3	10.699535777173
23	CG	3	12.6982982136528
24	CG	3	2.32417046948719
25	CG	3	3.84600861663407
26	CG	3	16.5527607132155
27	CG	3	2.8095758497786
28	CG	3	17.2228064389673
29	CG	3	0.581742513344794
30	CG	3	0.54162571950021
1	GG	4	1.11912348370507
2	GG	4	0.918816651597158
3	GG	4	1.1904192137838
4	GG	4	1.13534316869789
5	GG	4	6.41108338585413
6	GG	4	0.882167299909657
7	GG	4	0.539265324379228
8	GG	4	5.45963810165677
9	GG	4	0.539303853501703
10	GG	4	1.58355319386125
11	GG	4	1.60102005762583
12	GG	4	0.539432882381819
13	GG	4	0.537322579247422
14	GG	4	1.69672154048173
15	GG	4	1.81764156549792
16	CG	4	5.99352581808115
17	CG	4	1.47147222049012
18	CG	4	18.1246096626553
19	CG	4	10.4020753491088
23	CG	4	0.539728037505213
24	CG	4	0.537118106582106
25	CG	4	1.62898952633274
27	CG	4	4.08312268102536
28	CG	4	4.2250589574946
29	CG	4	3.13549865798124
30	CG	4	0.541625719500214
1	GG	5	6.61915143384203
2	GG	5	1.84069881219267
3	GG	5	1.30453834893977
4	GG	5	0.537970270797889
5	GG	5	0.558253051564691
6	GG	5	0.53715300553211
7	GG	5	1.91804011952612
8	GG	5	1.94239800161379
9	GG	5	0.772750570802852
10	GG	5	1.76442718590911
11	GG	5	3.06945738257422
12	GG	5	1.11438052684891
13	GG	5	0.53732257924742
14	GG	5	6.89221532720957
15	GG	5	0.545886747601664
16	CG	5	0.546152926594482
17	CG	5	13.8642202406934
18	CG	5	1.60599931020982
19	CG	5	2.85398167591032
23	CG	5	7.94399089727726
24	CG	5	2.56892257715214
25	CG	5	0.654882759303735
27	CG	5	0.576683529923685
28	CG	5	2.85749397980202
29	CG	5	1.82062185228746
30	CG	5	7.06752772708129
1	GG	6	0.539158141874896
2	GG	6	3.20094875955262
3	GG	6	0.881346556069726
4	GG	6	1.42398973701091
5	GG	6	0.682984552458617
6	GG	6	0.825917996064403
7	GG	6	0.53926532437923
8	GG	6	1.00695292477301
9	GG	6	0.539303853501703
10	GG	6	1.65155512615659
11	GG	6	1.39629672040332
12	GG	6	3.50785177635954
13	GG	6	1.05236117387079
14	GG	6	2.64244892637513
15	GG	6	0.847553555763081
16	CG	6	1.09485400059142
17	CG	6	1.28178587017522
18	CG	6	4.53024357050309
19	CG	6	16.8569383892504
23	CG	6	4.38385634610243
24	CG	6	1.34432670740197
25	CG	6	0.537332557506126
27	CG	6	2.59642118060513
28	CG	6	6.49481360720308
29	CG	6	2.59446907325312
30	CG	6	0.781693106837004
1	GG	7	1.67756722007938
2	GG	7	4.2365334357234
3	GG	7	0.539548558127104
4	GG	7	3.02981286778036
5	GG	7	0.558253051564694
6	GG	7	1.51845274192151
7	GG	7	0.890947946499017
8	GG	7	1.25124821848692
9	GG	7	1.56395321746424
10	GG	7	0.888205566496973
11	GG	7	2.01520182966647
12	GG	7	1.83278543863683
13	GG	7	2.19413683604558
14	GG	7	0.538938885491401
15	GG	7	1.47748818518833
16	CG	7	0.54615292659448
17	CG	7	9.16611585708051
18	CG	7	0.814884553360862
19	CG	7	5.09863558037268
23	CG	7	1.45634237180644
24	CG	7	0.537118106582099
25	CG	7	2.45574070864387
27	CG	7	2.48730273144902
28	CG	7	4.38298415147877
29	CG	7	0.834765825266146
30	CG	7	0.541625719500217
1	GG	8	1.27424674380904
2	GG	8	2.76258097278819
3	GG	8	0.539548558127104
4	GG	8	1.0131912876147
5	GG	8	0.883828314918908
6	GG	8	1.53237583693272
7	GG	8	0.53926532437923
8	GG	8	0.915968231100507
9	GG	8	0.670425422860074
10	GG	8	0.943387462375981
11	GG	8	1.35813740448565
12	GG	8	1.68177778882543
13	GG	8	0.537322579247423
14	GG	8	3.18027026104125
15	GG	8	4.62235051079605
16	CG	8	0.54615292659448
17	CG	8	2.32842801022636
18	CG	8	2.27183325720785
19	CG	8	0.898878520513378
23	CG	8	2.3340649501651
24	CG	8	3.3950653569495
25	CG	8	1.82927055735758
27	CG	8	3.05292493912953
28	CG	8	2.83145312334717
29	CG	8	3.04231128803643
30	CG	8	4.34311385652113
1	GG	9	2.02945944435128
2	GG	9	0.537578805256572
3	GG	9	5.52331020079622
4	GG	9	0.537970270797892
5	GG	9	1.12663511132262
6	GG	9	1.40985260083415
7	GG	9	0.539265324379228
8	GG	9	0.775734941770413
9	GG	9	0.539303853501707
10	GG	9	0.537605440154586
11	GG	9	2.49873885472535
12	GG	9	1.11605838962459
13	GG	9	0.937041553441325
14	GG	9	3.03023906274737
15	GG	9	2.07233211647848
16	CG	9	0.546152926594477
17	CG	9	3.3405562137557
18	CG	9	1.02685520931402
19	CG	9	0.607067863162555
23	CG	9	0.883038717660142
24	CG	9	0.666594477531127
25	CG	9	0.537332557506133
27	CG	9	0.576683529923699
28	CG	9	1.60641283313319
29	CG	9	0.581742513344796
30	CG	9	1.24217324161168
1	GG	10	6.46766169154229
2	GG	10	1.49596839119611
3	GG	10	0.539548558127109
4	GG	10	1.17773377583178
5	GG	10	5.78568947997994
6	GG	10	0.537153005532112
7	GG	10	2.75587224869385
8	GG	10	2.8455671626564
9	GG	10	0.624854387027632
10	GG	10	4.06924677641114
11	GG	10	0.86986528183116
12	GG	10	0.658001851863359
13	GG	10	0.537322579247423
14	GG	10	2.53264955779135
15	GG	10	1.06177660808784
16	CG	10	0.691963583513175
17	CG	10	4.67425328926856
18	CG	10	2.62362624558396
19	CG	10	1.86696673226677
23	CG	10	0.7171192120922
24	CG	10	1.95244798514968
25	CG	10	1.890831208062
27	CG	10	1.47115585834862
28	CG	10	1.84638072541053
29	CG	10	1.56790011761512
30	CG	10	36.2232205531378
1	GG	11	2.22231538934541
2	GG	11	1.23930168324312
3	GG	11	0.539548558127105
4	GG	11	0.537970270797892
5	GG	11	2.20754498565861
6	GG	11	4.34818257199788
7	GG	11	1.13024868142313
8	GG	11	1.61129162402887
9	GG	11	7.36908811332185
10	GG	11	0.537605440154582
11	GG	11	2.57282920533921
12	GG	11	1.00755659679715
13	GG	11	1.30667714839277
14	GG	11	3.46105490589292
15	GG	11	2.25174746016923
16	CG	11	1.59853780381153
17	CG	11	5.35162436864751
18	CG	11	5.3143672107309
19	CG	11	5.45344118117872
23	CG	11	1.42052838072263
24	CG	11	0.940304741279306
25	CG	11	1.002797930027
27	CG	11	2.02541778913069
28	CG	11	1.14187755508404
29	CG	11	0.581742513344793
1	GG	12	1.54200905584437
2	GG	12	2.55133953453807
3	GG	12	5.64610015259395
4	GG	12	2.32506902417938
5	GG	12	2.99066201911328
6	GG	12	0.537153005532115
7	GG	12	0.539265324379233
8	GG	12	1.11852742679953
9	GG	12	3.03257070965938
10	GG	12	2.13314258110067
11	GG	12	1.84891634351431
12	GG	12	1.51594901782885
13	GG	12	0.537322579247419
14	GG	12	2.38820611362387
15	GG	12	1.93451622944789
16	CG	12	1.85137065163365
17	CG	12	1.03822410675313
18	CG	12	1.53161382936084
19	CG	12	2.32911797662878
23	CG	12	2.1740211775093
24	CG	12	0.953670044086927
25	CG	12	1.40168866219327
28	CG	12	4.29534126900172
29	CG	12	0.5817425133448
1	GG	13	0.74738666219465
2	GG	13	2.73527007443923
3	GG	13	0.539548558127105
4	GG	13	1.02769333742366
5	GG	13	2.23156520508831
6	GG	13	0.955402779668574
7	GG	13	1.30944467568289
8	GG	13	1.12492696182848
9	GG	13	5.78891943525464
10	GG	13	0.537605440154586
11	GG	13	0.537294309526828
12	GG	13	0.915553787930572
13	GG	13	0.537322579247419
14	GG	13	1.38660118646646
15	GG	13	1.27769759741914
16	CG	13	0.54615292659448
17	CG	13	2.25014030055497
18	CG	13	1.82580001677867
19	CG	13	2.50115349485399
23	CG	13	3.09651124472273
24	CG	13	1.51696186866736
25	CG	13	0.644019115061781
28	CG	13	1.74753747456583
29	CG	13	0.581742513344789
1	GG	14	6.8220694281402
2	GG	14	1.78830647658447
3	GG	14	0.727789190381927
4	GG	14	1.01709568564018
5	GG	14	1.28580524007356
6	GG	14	1.57776512666922
7	GG	14	7.31320937571832
8	GG	14	2.13772294032357
9	GG	14	0.804342761287927
10	GG	14	1.42915536397756
11	GG	14	0.836162528356429
12	GG	14	2.36494758232403
13	GG	14	1.99831632116174
14	GG	14	0.869733929774341
15	GG	14	0.545886747601667
16	CG	14	1.01331328371262
17	CG	14	2.1005799089605
18	CG	14	2.15745858928589
19	CG	14	8.32126479533709
23	CG	14	4.63007753480362
24	CG	14	5.18768659602444
25	CG	14	2.42426399584026
28	CG	14	1.7452974008923
29	CG	14	1.09804276365391
1	GG	15	2.57029459444351
2	GG	15	2.18960947273246
3	GG	15	1.02903014274215
4	GG	15	2.28797724293722
5	GG	15	2.96982520225861
6	GG	15	0.777744087325662
7	GG	15	0.98152439289553
8	GG	15	1.1157450202652
9	GG	15	0.5393038535017
10	GG	15	0.906320835346147
11	GG	15	1.02194547519645
12	GG	15	1.49273858276525
13	GG	15	1.39024209073296
14	GG	15	0.538938885491397
15	GG	15	1.77547612983558
16	CG	15	1.82249164773907
17	CG	15	3.45981168547735
18	CG	15	3.88957764334117
23	CG	15	3.16170390036743
24	CG	15	7.25318276742208
25	CG	15	1.55740089632803
28	CG	15	1.15447796949765
29	CG	15	2.54350251817003
1	GG	16	1.31924646430766
2	GG	16	0.537578805256572
3	GG	16	2.74221568889483
4	GG	16	0.594584042167497
5	GG	16	0.558253051564691
6	GG	16	0.537153005532108
7	GG	16	1.76679981859861
8	GG	16	0.710348388213728
9	GG	16	1.72834443874937
10	GG	16	4.50011147857754
11	GG	16	1.13335953626992
12	GG	16	1.20582404812359
13	GG	16	2.54678089272119
14	GG	16	1.72493969882006
15	GG	16	0.916037015026749
16	CG	16	0.890719080905257
18	CG	16	0.539434558487685
23	CG	16	1.26719973139507
24	CG	16	0.537118106582092
25	CG	16	1.71422735038502
28	CG	16	3.01905929350566
29	CG	16	0.882113453361079
1	GG	17	3.9767454860529
2	GG	17	0.537578805256572
3	GG	17	1.36243702780566
4	GG	17	1.50012549850796
5	GG	17	3.3437303047063
6	GG	17	2.05894729025631
7	GG	17	1.2524150612851
8	GG	17	0.536726220471714
9	GG	17	6.68160849913799
10	GG	17	1.13791758017168
11	GG	17	0.537294309526832
12	GG	17	3.86831262933525
13	GG	17	0.908072373430063
14	GG	17	1.09268531941776
15	GG	17	4.72649064719699
16	CG	17	1.06201121184857
18	CG	17	1.77182859646342
23	CG	17	4.75402751957022
24	CG	17	0.889349524325176
25	CG	17	1.10502760789364
28	CG	17	0.540137764530911
29	CG	17	1.97623571277783
1	GG	18	2.09961428811001
2	GG	18	5.19352960848185
3	GG	18	0.816175579375262
4	GG	18	2.10893270491118
5	GG	18	0.93881435939651
6	GG	18	1.2781401220282
7	GG	18	0.695258093173223
8	GG	18	0.910403418031848
9	GG	18	0.539303853501707
10	GG	18	2.84604808442644
11	GG	18	1.14450094237727
12	GG	18	0.539432882381824
13	GG	18	0.537322579247427
14	GG	18	3.02995967504106
15	GG	18	0.96725811472394
16	CG	18	0.54615292659448
18	CG	18	2.70891786836191
24	CG	18	2.60790471034109
25	CG	18	0.757669547131499
28	CG	18	1.37540523554998
29	CG	18	2.16230887541843
1	GG	19	0.5391581418749
2	GG	19	1.68463653591291
3	GG	19	2.52852201424003
4	GG	19	1.16964609420756
5	GG	19	6.45622982237256
6	GG	19	0.537153005532105
7	GG	19	1.78580969006455
8	GG	19	1.79854758378909
9	GG	19	0.5393038535017
10	GG	19	0.537605440154586
11	GG	19	0.537294309526835
12	GG	19	1.61130755224678
13	GG	19	0.827850028783484
14	GG	19	1.21505713478593
15	GG	19	1.74236635820812
16	CG	19	0.54615292659448
18	CG	19	4.34595773636967
24	CG	19	0.812777476989723
25	CG	19	0.537332557506126
28	CG	19	1.28468225177181
29	CG	19	0.812449108839232
1	GG	20	3.7397283246688
2	GG	20	1.08797701177899
3	GG	20	2.12602829980514
4	GG	20	2.07407200825501
5	GG	20	4.64747835929362
6	GG	20	0.537153005532112
7	GG	20	7.75546844423462
8	GG	20	0.739563656824167
9	GG	20	3.60374633055309
10	GG	20	3.54836312288656
11	GG	20	0.537294309526821
12	GG	20	3.69381490066431
13	GG	20	0.900272978811646
14	GG	20	3.55939937851758
15	GG	20	15.9787191895181
16	CG	20	0.546152926594484
18	CG	20	0.539434558487685
24	CG	20	0.81890324077655
25	CG	20	1.80392205412632
28	CG	20	0.540137764530925
29	CG	20	0.581742513344793
1	GG	21	5.93157806473251
2	GG	21	6.27314614117443
3	GG	21	0.539548558127102
4	GG	21	8.03413559416575
5	GG	21	1.85418729983151
6	GG	21	1.03448595933219
7	GG	21	0.861594468500151
8	GG	21	3.2495725914407
9	GG	21	2.7353804575742
10	GG	21	0.537605440154586
11	GG	21	0.537294309526835
12	GG	21	2.95779242973174
13	GG	21	3.71111908932783
14	GG	21	2.58573322199215
15	GG	21	4.66310099895295
16	CG	21	0.54615292659448
18	CG	21	4.44215550107664
24	CG	21	1.42089875473741
25	CG	21	1.59027038403448
28	CG	21	0.540137764530911
29	CG	21	0.987967067764401
1	GG	22	1.61188439823355
2	GG	22	2.68622193046559
3	GG	22	1.17979047080359
4	GG	22	2.13263797863736
5	GG	22	2.1768685608448
6	GG	22	1.87154243140556
7	GG	22	13.2778361050886
8	GG	22	2.19225810839637
9	GG	22	2.67834676855692
10	GG	22	1.23601872840104
11	GG	22	0.658178565791552
12	GG	22	5.36384765005996
13	GG	22	5.69216532240594
14	GG	22	3.6935054775512
15	GG	22	0.91292413051476
16	CG	22	0.546152926594484
24	CG	22	2.63630597880734
25	CG	22	0.537332557506119
28	CG	22	0.764705150302717
29	CG	22	1.42163515184416
1	GG	23	3.99798759013919
2	GG	23	3.41079678462167
3	GG	23	0.539548558127109
4	GG	23	0.537970270797899
5	GG	23	0.901771129432646
6	GG	23	3.20537493347855
7	GG	23	7.02973864532922
8	GG	23	1.67250456778407
9	GG	23	0.819439914263057
10	GG	23	1.29370889227454
11	GG	23	1.00467629573006
12	GG	23	0.539432882381824
13	GG	23	1.0529182734864
14	GG	23	0.608506424365096
15	GG	23	0.736055692333807
16	CG	23	0.87203266662053
24	CG	23	0.537118106582113
25	CG	23	8.38339069502563
28	CG	23	0.540137764530925
29	CG	23	0.581742513344793
1	GG	24	8.5376488344793
2	GG	24	3.23271858008101
3	GG	24	0.744012008614874
4	GG	24	4.29065454444043
5	GG	24	2.52357004128777
6	GG	24	9.7628742218537
7	GG	24	6.69063608520896
8	GG	24	1.14996862063742
9	GG	24	3.67643632635945
10	GG	24	7.32525732971649
11	GG	24	2.16171131997809
12	GG	24	0.967287890180771
13	GG	24	1.92672902055698
14	GG	24	5.25388581734873
15	GG	24	0.921130826046358
16	CG	24	0.966314120511647
24	CG	24	0.857885373965487
25	CG	24	0.537332557506133
28	CG	24	0.801386356706843
29	CG	24	0.931873699448104
1	GG	25	1.08753982894514
2	GG	25	0.537578805256587
3	GG	25	1.31572649944526
4	GG	25	0.70502272917421
5	GG	25	9.38351319021956
6	GG	25	0.930619670548644
7	GG	25	0.53926532437923
8	GG	25	1.21507693354067
9	GG	25	1.84241181678392
10	GG	25	1.54425699528074
11	GG	25	1.43557017693173
12	GG	25	2.00504601694021
13	GG	25	3.19719469393567
14	GG	25	2.31109510667955
15	GG	25	6.24048447802591
16	CG	25	1.29842266529927
24	CG	25	1.25021270013147
25	CG	25	1.56826454057
28	CG	25	0.540137764530925
29	CG	25	1.14508881449984
1	GG	26	0.783721840237021
2	GG	26	3.25222636461596
3	GG	26	0.539548558127102
4	GG	26	1.55450818529159
5	GG	26	0.704110769547356
6	GG	26	0.791388720436636
7	GG	26	8.94414452472213
8	GG	26	1.13271770012459
9	GG	26	1.65174036624573
10	GG	26	1.63009549998142
11	GG	26	2.5065378390005
12	GG	26	3.22876726800439
13	GG	26	0.537322579247423
14	GG	26	1.40057057178246
15	GG	26	0.956504513682518
16	CG	26	1.38194527460221
24	CG	26	0.889627968133652
25	CG	26	0.785803600168364
28	CG	26	0.651861438998409
29	CG	26	0.79556078289454
1	GG	27	0.539158141874893
2	GG	27	7.07296530710828
3	GG	27	2.79228266240689
4	GG	27	1.92821485344563
5	GG	27	0.986275997787686
6	GG	27	0.824525686563277
7	GG	27	0.774652262236827
8	GG	27	0.536726220471728
9	GG	27	1.70262336331018
10	GG	27	1.17693508230835
11	GG	27	3.03714730486292
12	GG	27	7.29283055450259
13	GG	27	0.769354569145349
14	GG	27	7.4755768580059
15	GG	27	0.882078274896017
16	CG	27	0.54615292659448
24	CG	27	1.63530048727668
25	CG	27	3.83932329710055
29	CG	27	0.5817425133448
1	GG	28	5.49723293644138
2	GG	28	4.33769523266903
3	GG	28	0.658982064773177
4	GG	28	1.56677915051455
5	GG	28	10.1640256215674
6	GG	28	2.95559460897761
7	GG	28	1.48836111300933
8	GG	28	3.376450329406
9	GG	28	0.918689716229423
10	GG	28	6.39162424287466
11	GG	28	2.71627480897131
12	GG	28	2.37920941591734
13	GG	28	0.817265136087059
14	GG	28	0.53893888549139
15	GG	28	0.545886747601671
16	CG	28	0.546152926594488
24	CG	28	2.04238533529272
25	CG	28	3.00254413548916
29	CG	28	0.864923550167369
1	GG	29	1.51881044217117
2	GG	29	1.32569330046942
3	GG	29	0.539548558127102
4	GG	29	1.96948991828651
5	GG	29	2.30333646314325
6	GG	29	0.836778010173148
7	GG	29	1.49590915020906
8	GG	29	0.536726220471714
9	GG	29	1.19435254647966
10	GG	29	2.74432388242727
11	GG	29	0.537294309526835
12	GG	29	2.35935470640509
13	GG	29	2.54455249425878
14	GG	29	3.09896843850211
15	GG	29	1.4590938676175
16	CG	29	1.44593208715294
24	CG	29	0.537118106582113
25	CG	29	3.12984376160645
29	CG	29	1.11885159383576
1	GG	30	2.48895969590249
2	GG	30	1.89336983043709
3	GG	30	0.539548558127109
4	GG	30	0.885740580639762
6	GG	30	1.96009331567679
7	GG	30	0.616702594909569
8	GG	30	1.50277776919011
9	GG	30	1.39676622710965
10	GG	30	2.8691798892646
11	GG	30	0.719456299381967
12	GG	30	0.677017629987759
13	GG	30	1.14706810852302
14	GG	30	1.88977844554888
15	GG	30	0.545886747601656
16	CG	30	1.0127470287343
24	CG	30	0.774352231417737
25	CG	30	2.29807858964516
29	CG	30	0.5817425133448
2	GG	31	4.26941798679664
3	GG	31	0.539548558127109
4	GG	31	0.537970270797885
6	GG	31	0.911684261333399
7	GG	31	1.47801750647639
8	GG	31	0.536726220471714
9	GG	31	4.26885979218115
10	GG	31	0.537605440154593
11	GG	31	1.23391072638874
12	GG	31	2.64906567900621
13	GG	31	0.537322579247423
14	GG	31	2.94502581231974
15	GG	31	0.721623227778252
16	CG	31	0.54615292659448
24	CG	31	0.537118106582099
25	CG	31	0.633155470819815
29	CG	31	1.85982689465907
2	GG	32	1.47311641502657
3	GG	32	2.81270103707941
4	GG	32	0.754385475639339
6	GG	32	2.84393138698778
7	GG	32	0.889270604899068
8	GG	32	1.39871576480627
9	GG	32	0.840128605377203
10	GG	32	0.537605440154579
11	GG	32	1.1899021722647
12	GG	32	5.83616602141453
13	GG	32	2.67435670469386
14	GG	32	3.71390078011258
15	GG	32	1.30005376800518
16	CG	32	0.54615292659448
24	CG	32	0.667429808956598
25	CG	32	1.58386361948152
29	CG	32	1.8163997708013
3	GG	33	1.00665384173119
4	GG	33	3.21666620185736
6	GG	33	1.02111978812143
7	GG	33	0.615584367176282
8	GG	33	1.30021857349108
9	GG	33	0.539303853501693
10	GG	33	1.31461112556205
11	GG	33	1.30131623333818
12	GG	33	11.2156737240475
13	GG	33	7.98908703752997
14	GG	33	1.36564710849244
15	GG	33	0.955089566177094
16	CG	33	0.62486236858166
24	CG	33	0.537118106582099
25	CG	33	2.47858221705005
29	CG	33	2.03112277209807
3	GG	34	2.02225820386676
4	GG	34	0.537970270797871
6	GG	34	1.54713431764459
8	GG	34	2.75959080074568
10	GG	34	0.537605440154579
11	GG	34	1.66842556457529
12	GG	34	0.784400847631417
13	GG	34	1.32784693378562
14	GG	34	2.87517888573974
15	GG	34	0.831706143702064
16	CG	34	0.546152926594473
24	CG	34	0.813612808415186
25	CG	34	4.11091440314948
29	CG	34	0.5817425133448
3	GG	35	2.5260046803763
4	GG	35	0.537970270797885
6	GG	35	0.537153005532105
8	GG	35	0.919028878288266
10	GG	35	3.38309613169334
11	GG	35	0.537294309526828
12	GG	35	0.539432882381817
13	GG	35	0.613366676776998
14	GG	35	1.43465587195348
15	GG	35	0.545886747601656
16	CG	35	0.546152926594488
24	CG	35	2.85766880655889
25	CG	35	2.58777576943076
29	CG	35	0.581742513344786
