# Supplementary material for: Interacting Learning Processes during Skill Acquisition: Learning to control with gradually changing system dynamics
Source: Sci Rep. 2017 Oct 16;7:13191. doi: 10.1038/s41598-017-13510-0 (PMC5643438; doi:10.1038/s41598-017-13510-0)
Supplement: Supplementary file 6 — Dataset 4 [file 41598_2017_13510_MOESM6_ESM.csv]

Subject	Group	Time	G	T	TT0	R	IR
1	GG	0	1	6.6	1.85046728971963	48.9825399139422	7.42159695665791
1	GG	0.146738219017273	1	11.2166666666667	3.26699029126214	93.0157906752584	8.29264107060253
1	GG	0.370898317401755	1	6.76666666666667	1.41463414634146	53.9580441386347	7.97409519290168
1	GG	0.520431550114596	1	9.65	2.11313868613139	80.8860695654033	8.38197612076718
1	GG	0.718318519760747	1	13.6	3.77777777777778	105.01305768968	7.72154835953533
1	GG	0.982447313991839	1	8.85	2.44700460829493	73.3409630840256	8.28711447277126
1	GG	1.16691821789927	1	3.55	0.891213389121339	31.9187283086459	8.991191072858
1	GG	1.26250768628766	1	10.6	2.8141592920354	89.8018807096979	8.47187553865074
1	GG	1.47632623399855	1	5.63333333333333	1.67326732673267	49.0008396708028	8.69837390605967
1	GG	1.60685337358153	1	7.93333333333333	2.39195979899498	64.7637178878528	8.16349385141001
1	GG	1.77595170216334	1	13.4833333333333	2.39349112426035	111.280023109166	8.25315375346099
1	GG	2.03812398680754	1	9.36666666666667	2.12075471698113	76.6782899657546	8.18629430239372
1	GG	2.23125943317122	1	3.46666666666667	1.04	25.1458165086699	7.25360091596248
1	GG	2.32545139471183	1	5.45	1.61083743842365	41.2139479100282	7.5621922770694
1	GG	2.45290401922969	1	8.26666666666667	2.66666666666667	67.1845847462927	8.12716750963219
1	GG	2.62759237520264	1	8.5	2.30769230769231	65.8491783982878	7.74696216450444
1	GG	2.80619375034938	1	7.7	2.18957345971564	59.6517985684335	7.74698682706929
1	GG	2.97137905975739	1	14.7166666666667	3.24632352941176	122.008255543098	8.29048169035777
1	GG	3.25423444574878	1	9.45	2.71291866028708	76.5822783456419	8.10394479848063
1	GG	3.44876739896026	1	12.3333333333333	2.55172413793103	103.412789291794	8.38482075338869
1	GG	3.69165408910504	1	13.1	4.09375	110.461853295138	8.43220254161361
1	GG	3.94739784224943	1	7.91666666666667	2.26190476190476	60.630396664873	7.65857642082607
1	GG	4.11621666946168	1	9.46666666666667	2.16793893129771	83.9492870954744	8.86788243966279
1	GG	4.31102912404271	1	9.88333333333333	2.53418803418803	85.6981895034953	8.670980388212
1	GG	4.51282911286265	1	13.5166666666667	3.66968325791855	117.640789533366	8.70338763502093
1	GG	4.77556040024596	1	14.9166666666667	2.68768768768769	125.962522396733	8.44441490927816
1	GG	5.06176980267203	1	19.0333333333333	5.31162790697674	159.74200098215	8.39274961377321
1	GG	5.41701604337861	1	10.9333333333333	2.73333333333333	92.0445601311957	8.41870976809716
1	GG	5.63642461848063	1	18.0833333333333	5.37128712871287	161.58045709717	8.93532481643334
1	GG	5.97573928112248	1	30	7.59493670886076	271.237050799085	9.04123502663616
1	GG	6.51489742299737	1.1	5.33333333333333	1.51658767772512	42.1737139728651	7.90757136991221
1	GG	6.64039353792834	1.1	21.4833333333333	4.25412541254125	183.651137731962	8.54854015819837
1	GG	7.03672647995975	1.1	3.05	0.963157894736842	22.4148481195398	7.34913053099666
1	GG	7.12393090726145	1.1	30	9.78260869565217	279.4053471901	9.31351157300333
1	GG	7.66308904913634	1.2	26.8333333333333	7.09251101321586	228.170393336735	8.50324447217645
1	GG	8.14914193079546	1.2	30	8.18181818181818	262.537537549025	8.75125125163416
1	GG	8.68830007267036	1.3	7.13333333333333	2.10837438423645	56.3685007050316	7.90212626706051
1	GG	8.84398233551345	1.3	13.8833333333333	2.99640287769784	118.123566566944	8.50830011286513
1	GG	9.112862653027	1.3	7.26666666666667	1.85531914893617	59.8320976858812	8.23377491090109
1	GG	9.27078092682654	1.3	26.0833333333333	7.11363636363636	235.932581531604	9.0453385890711
1	GG	9.74425624685561	1.3	26.4333333333333	4.61046511627907	234.081425650417	8.85553943191993
1	GG	10.2236010956454	1.3	30	10.9756097560976	253.444245474401	8.44814151581337
1	GG	10.7627592375203	1.4	13.0833333333333	3.32627118644068	113.217099275574	8.65353625036233
1	GG	11.0182234892951	1.4	17.2	4.9377990430622	148.219368901034	8.61740516866474
1	GG	11.3427245793504	1.4	30	11.1801242236025	268.468330017971	8.94894433393236
1	GG	11.8818827212253	1.5	5.2	1.41818181818182	42.4515657074716	8.16376263605222
1	GG	12.0051428251998	1.5	6.31666666666667	2.03763440860215	50.9657336897808	8.0684538822872
1	GG	12.1471295209347	1.5	13.4	3.08045977011494	115.106291555753	8.59002175789204
1	GG	12.4079042987311	1.5	9.68333333333333	3.77272727272727	78.622775475585	8.11939161537883
1	GG	12.6063502711163	1.5	13.15	1.96268656716418	116.012131718644	8.82221533982086
1	GG	12.8629325283694	1.5	6.9	1.58620689655172	57.9336628533412	8.39618302222337
1	GG	13.0147017720387	1.5	10.2	3.64285714285714	76.9501435967165	7.54413172516829
1	GG	13.2218122868802	1.5	23.7166666666667	8.78395061728395	209.308852067639	8.82539081100376
1	GG	13.6555984124322	1.5	12.5833333333333	4.36416184971098	105.418098153692	8.37759720426691
1	GG	13.9026776231204	1.5	6.78333333333333	2.39411764705882	53.2432099846394	7.8491218650574
1	GG	14.0524903572028	1.5	7.7	3	59.2330116584356	7.69259891667994
1	GG	14.2176756666108	1.5	18.9666666666667	4.46274509803922	170.266189669482	8.9771277505878
1	GG	14.5718039018391	1.5	25.1833333333333	5.12203389830508	229.058199296099	9.09562670930901
1	GG	15.0301861479121	1.5	27.9	5.38263665594855	249.709693127112	8.95016821244129
1	GG	15.5341271172229	1.5	17.3833333333333	5.69945355191257	153.830219323166	8.84929353728661
1	GG	15.8617027223433	1.5	6.7	1.94202898550725	53.1226814182345	7.92875842063201
1	GG	16.010117949578	1.5	28.05	7.93867924528302	257.119363547957	9.16646572363483
1	GG	16.5165744312147	1.5	6.31666666666667	2.10555555555556	53.4460310343347	8.46111309250681
1	GG	16.6585611269495	1.5	20.5833333333333	7.26470588235294	176.806094460886	8.58976977137908
1	GG	17.0398009950249	1.5	5.88333333333333	2.33774834437086	47.1571777995028	8.01538432852739
1	GG	17.1745206551512	1.5	5.81666666666667	2.04093567251462	45.399896807362	7.80513985226855
1	GG	17.3081223097993	1.5	25.7833333333333	5.70848708487085	224.079033322674	8.69084809266998
1	GG	17.7765666051764	1.5	8.9	2.6969696969697	71.69343091093	8.0554416753854
1	GG	17.9618760131925	1.5	30	9.13705583756345	270.928302936619	9.03094343122064
1	GG	18.5010341550674	1.6	30	11.4649681528662	276.293582495154	9.20978608317181
1	GG	19.0401922969423	1.7	29.8333333333333	6.43884892086331	259.902107246158	8.71180247752484
1	GG	19.5765554251216	1.7	11.7833333333333	3.44878048780488	99.8572754303236	8.47445053156919
1	GG	19.810218570071	1.7	19.8166666666667	6.16062176165803	173.082533962839	8.73419010746036
1	GG	20.1786013751467	1.7	30	6.84410646387833	274.300296270518	9.14334320901728
1	GG	20.7177595170216	1.8	10.9166666666667	2.91111111111111	93.2317186679033	8.5403101069835
1	GG	20.9368885907541	1.8	16.45	3.948	138.082236401856	8.394056924125
1	GG	21.2488121191794	1.8	10.0166666666667	3.57738095238095	84.3594364983576	8.42190713793919
1	GG	21.4528481189558	1.8	30	12.3287671232877	273.383952560409	9.11279841868031
1	GG	21.9920062608307	1.9	8.16666666666667	2.37864077669903	65.5561735752086	8.02728656022963
1	GG	22.1650176085863	1.9	13.7666666666667	5.77622377622378	116.424218005555	8.45696498829694
1	GG	22.431941416513	1.9	28.3166666666667	12.5851851851852	237.188451463436	8.37628433655455
1	GG	22.9428699200626	1.9	1.7	0.589595375722543	14.4566873011407	8.50393370655334
1	GG	23.0074347364302	1.9	26.1666666666667	9.87421383647799	231.505767593683	8.84735417555476
1	GG	23.4823075633071	1.9	30	6.76691729323308	268.737885479371	8.95792951597904
1	GG	24.021465705182	2	21.8166666666667	9.02758620689655	177.884045680345	8.1535849815284
1	GG	24.4233886746045	2	15.3833333333333	4.15765765765766	134.372362357542	8.73493146419556
1	GG	24.7174241153782	2	10.35	2.34339622641509	90.9883715535732	8.79114701000708
1	GG	24.9270501425457	2	4.71666666666667	2.0962962962963	36.8352989272486	7.80960401284422
1	GG	25.0422047068031	2	9.5	3.03191489361702	80.5306132690291	8.4769066598978
1	GG	25.2375761641232	2	19.6333333333333	8.47482014388489	173.39919482718	8.83187749544208
1	GG	25.6028844541338	2	4.21666666666667	1.58125	34.3621025717295	8.14911523440226
1	GG	25.7096539773045	2	29.4333333333333	5.46749226006192	243.550243517881	8.27464021012054
1	GG	26.2393090726145	2	6.55	2.93283582089552	49.8935110629643	7.61732993327699
1	GG	26.3852087875231	2	23.95	10.6444444444444	215.338560555125	8.99117163069417
1	GG	26.8229079322489	2	21.3166666666667	6.26960784313725	187.687923174204	8.80475010981409
1	GG	27.2164458605847	2	11.0333333333333	3.03669724770642	94.539018203947	8.56849107588643
1	GG	27.4375314439041	2	12.9833333333333	5.99230769230769	110.20500728067	8.48819054793347
1	GG	27.6913186874616	2	8.15	2.92814371257485	66.9976925785422	8.22057577650824
1	GG	27.8640505338476	2	17.0166666666667	4.5990990990991	148.749814244633	8.74141905453282
1	GG	28.1854771088378	2	20.85	7.35882352941177	163.234908101516	7.8290123789696
1	GG	28.5711889988261	2	16.3	6.03703703703704	138.774462377031	8.51377069797733
1	GG	28.8805970149254	2	10.2833333333333	4.08609271523179	85.3189171565708	8.2968152826487
1	GG	29.0891050366147	2	3.9	1.50967741935484	30.8636998792148	7.91376919979867
1	GG	29.1905640337638	2	4.61666666666667	1.66867469879518	36.8042173899727	7.97203264764752
1	GG	29.3040415898038	2	11.9166666666667	2.64814814814815	103.021739654984	8.64518095006858
1	GG	29.5399407457097	2	22.3	8.46835443037975	169.99883549267	7.62326616559058
1	GG	29.9499692548494	2	30	11.8421052631579	251.577882556178	8.38592941853928
1	GG	30.4891273967243	2.1	10.6	3.80838323353293	93.0135207304814	8.77486044627183
1	GG	30.7029459444351	2.1	9.13333333333333	3.06145251396648	76.7573133146877	8.40408539941836
1	GG	30.892168371625	2.1	18.5666666666667	6.83435582822086	154.784209770788	8.33667198047334
1	GG	31.239588573984	2.1	29	13.1818181818182	239.941421008037	8.27384210372542
1	GG	31.7619766336855	2.1	8.33333333333333	3.03030303030303	66.4571339760332	7.97485607712398
1	GG	31.9377829951367	2.1	3.5	1.42857142857143	28.3427965269039	8.09794186482968
1	GG	32.0325339594164	2.1	6.18333333333333	2.33333333333333	47.6313073937969	7.70317639791863
1	GG	32.1722846441948	2.1	30	9.23076923076923	269.135767439808	8.97119224799359
1	GG	32.7114427860697	2.2	17.8166666666667	5.318407960199	155.25635346597	8.71410777171018
1	GG	33.0462854267986	2.2	25.9	11.1798561151079	217.627414489613	8.40260287604683
1	GG	33.5166862317626	2.2	9.63333333333333	4.21897810218978	77.3552258005451	8.02995423535071
1	GG	33.7142937000391	2.2	30	13.2352941176471	263.563831938597	8.7854610646199
1	GG	34.253451841914	2.3	3.98333333333333	1.77037037037037	30.7813628807552	7.72753879851595
1	GG	34.3563083459109	2.3	4.13333333333333	2	30.9003771448537	7.47589769633558
1	GG	34.4616803622338	2.3	30	13.5338345864662	276.393117395023	9.21310391316744
1	GG	35.0008385041087	2.4	7.7	3.08	60.4201656525661	7.84677476007353
1	GG	35.1660238135167	2.4	9.66666666666667	2.60089686098655	84.3407585468479	8.72490605657047
1	GG	35.3641902845324	2.4	12.75	3.25531914893617	111.810676125981	8.76946479419456
1	GG	35.6140645089161	2.4	21.4333333333333	10.1259842519685	188.106125072114	8.77633553991201
1	GG	36.0095589468389	2.4	23.35	9.72916666666667	182.130937101615	7.80004013283146
1	GG	36.4371960422606	2.4	16.9	5.14720812182741	135.045544343611	7.990860612048
1	GG	36.7566661076639	2.4	12.2666666666667	2.35143769968051	103.774274016817	8.45985929484922
1	GG	36.9984347923305	2.4	16.1833333333333	5.48587570621469	135.186001887264	8.35340897346634
1	GG	37.3058862988429	2.4	14.3666666666667	5.42138364779874	123.763812727284	8.61465053786197
1	GG	37.5828721560736	2.4	24.6166666666667	7.69270833333333	210.726847656121	8.56033233538746
1	GG	38.0317513555817	2.4	20.3333333333333	8.41379310344828	165.363077688552	8.13261037812549
1	GG	38.4087987031137	2.4	29.4166666666667	14.349593495935	248.667895490886	8.45329956342954
1	GG	38.9381742970541	2.4	3.48333333333333	1.7563025210084	27.9823920861643	8.03322260846821
1	GG	39.0326457599642	2.4	11.8333333333333	5.77235772357724	92.201371760231	7.79166521917445
1	GG	39.2671474090223	2.4	14.9	5.88157894736842	125.033310163687	8.39149732642196
1	GG	39.5530773100788	2.4	11.2	3.90697674418605	90.9958665574316	8.12463094262782
1	GG	39.7769579070938	2.4	22.6166666666667	9.55633802816901	201.522670174623	8.91036124574605
1	GG	40.192296942255	2.4	12.7333333333333	4.36571428571429	102.891668196175	8.08049750231739
1	GG	40.4418916652692	2.4	6.03333333333333	2.54929577464789	47.2635997143977	7.83374580901619
1	GG	40.5791268377215	2.4	7.38333333333333	3.4609375	59.332300986449	8.03597756024141
1	GG	40.739001621108	2.4	10.7666666666667	5.08661417322835	89.6975393346822	8.33104080507885
1	GG	40.9556151825144	2.4	7.41666666666667	3.37121212121212	64.1241856453813	8.64595761510759
1	GG	41.11604896864	2.4	7.85	1.1775	72.1407783900436	9.18990807516479
1	GG	41.283749790374	2.4	30	10.8433734939759	252.219975252257	8.40733250840856
1	GG	41.8229079322489	2.5	11.45	4.97826086956522	94.7074441903201	8.27139250570481
1	GG	42.0509810498072	2.5	26.5833333333333	11.2323943661972	231.835792728369	8.72109565122391
1	GG	42.5328414109229	2.5	10.9833333333333	5.49166666666667	82.2611528856086	7.48963455711156
1	GG	42.7530884901336	2.5	17.7666666666667	8.73770491803279	143.246499922186	8.06265477986037
1	GG	43.0870926267539	2.5	26.4333333333333	8.34736842105263	220.467955447365	8.34052794882843
1	GG	43.5664374755436	2.5	15	6	122.828059638749	8.18853730924993
1	GG	43.8540443848175	2.5	30	12.9496402877698	262.802904200604	8.76009680668679
1	GG	44.3932025266924	2.6	6.76666666666667	2.92086330935252	50.3652797717659	7.44314479385704
1	GG	44.5427357594052	2.6	8.78333333333333	4.08527131782946	67.5568744278702	7.69148475459622
1	GG	44.7260886578344	2.6	6.1	2.48979591836735	46.9860546120552	7.7026319036156
1	GG	44.864441835765	2.6	16.2666666666667	6.87323943661972	138.819054287844	8.53395825540021
1	GG	45.1732908491252	2.6	30	9.23076923076923	279.636338315962	9.32121127719872
1	GG	45.7124489910001	2.7	8.81666666666667	3.50331125827815	64.2285938034253	7.28490666957565
1	GG	45.8963608921684	2.7	17.9	8.87603305785124	144.004991739313	8.04497160554821
1	GG	46.2326010397451	2.7	18.3666666666667	4.70940170940171	149.637240606623	8.14721818184878
1	GG	46.5766672256694	2.7	19.9	8.84444444444444	164.776246797809	8.28021340692506
1	GG	46.946447537593	2.7	26.7	11.6934306569343	211.119608876685	7.90710145605561
1	GG	47.4302644082956	2.7	6.96666666666667	3.66666666666667	56.3471232345005	8.08810381356466
1	GG	47.5831516574431	2.7	18.5166666666667	7.45637583892617	153.293134801656	8.2786571450039
1	GG	47.9297333556935	2.7	6.83333333333333	3.53448275862069	52.2732349143945	7.64974169478944
1	GG	48.0803845938845	2.7	3.6	1.77049180327869	26.0846531843814	7.2457369956615
1	GG	48.1768125663816	2.7	20.8	6.93333333333333	179.063809415331	8.60883699112169
1	GG	48.5616859522612	2.7	12.1666666666667	6.23931623931624	93.4629910276262	7.68188967350352
1	GG	48.8017776287104	2.7	18.6166666666667	8.09420289855072	152.295838139699	8.18061798422737
1	GG	49.1500363351781	2.7	30	12.5	267.643437566591	8.92144791888636
1	GG	49.689194477053	2.8	10.7166666666667	2.78354978354978	93.7559692168227	8.7486129906833
1	GG	49.9049695343507	2.8	21.45	7.23033707865168	183.096864419146	8.53598435520495
1	GG	50.300743473643	2.8	6.15	3.29464285714286	46.3023100732329	7.52883090621673
1	GG	50.4399351556823	2.8	12.6333333333333	5.57352941176471	108.194930137834	8.56424249112141
1	GG	50.6878528704791	2.8	14.85	5.5	126.489928263115	8.51784028707845
1	GG	50.9729442674269	2.8	14.35	3.52868852459016	128.505178422306	8.9550646984185
1	GG	51.2496506232881	2.8	30	11.8421052631579	254.515395309651	8.4838465103217
1	GG	51.788808765163	2.9	30	13.953488372093	246.950817968785	8.23169393229282
1	GG	52.3279669070379	3	5.56666666666667	2.27210884353741	42.3116435507167	7.60089405102695
1	GG	52.4573760411426	3	7.63333333333333	4.05309734513274	59.9872905685748	7.85859701771723
1	GG	52.6214433450724	3	27.15	4.84821428571429	249.795840978158	9.20058346144229
1	GG	53.1128067527531	3	4.5	2.5	35.5318391018883	7.89596424486406
1	GG	53.2243277992063	3	7.41666666666667	2.78125	62.4403624187553	8.41892526994454
1	GG	53.3847615853318	3	9.33333333333333	4.24242424242424	76.2004820136475	8.16433735860509
1	GG	53.5773380289564	3	6.86666666666667	3.64601769911504	51.9883008732809	7.57111177766227
1	GG	53.7285482698866	3	8.11666666666667	2.78285714285714	65.5901727297288	8.08092477162983
1	GG	53.9007211135335	3	5.98333333333333	3.23423423423423	45.680877262426	7.6346870076478
1	GG	54.0371177818772	3	5.58333333333333	3.01801801801802	44.368674523894	7.94662827293624
1	GG	54.1668064173515	3	20.25	9.95901639344262	164.000022845599	8.0987665602765
1	GG	54.5424562580357	3	12.9833333333333	4.5028901734104	106.63698605496	8.21337504916253
1	GG	54.7962435015932	3	16.8166666666667	8.20325203252033	133.521043009041	7.93980434146921
1	GG	55.1143160601487	3	14.9	8.27777777777778	114.463901474571	7.6821410385618
1	GG	55.4002459612052	3	5.5	2.46268656716418	44.4750175346288	8.08636682447796
1	GG	55.5285370898318	3	30	15.7894736842105	251.112736925404	8.37042456418013
1	GG	56.0676952317067	3.1	14.7	4.84615384615385	128.086150901976	8.71334359877391
1	GG	56.3502711163285	3.1	29.8166666666667	9.08121827411168	258.888184013359	8.68266687579739
1	GG	56.8863547431383	3.1	14.2	5.325	113.517213677028	7.9941699772555
1	GG	57.1605455866734	3.1	10.9333333333333	6.01834862385321	81.772254873274	7.47916965304335
1	GG	57.3799541617754	3.1	11.3166666666667	6.40566037735849	95.5146834939627	8.44017821743411
1	GG	57.6057912683773	3.1	8.66666666666667	3.48993288590604	69.8105529141147	8.05506379778247
1	GG	57.7871876572195	3.1	7.7	4.01739130434783	65.0382417311493	8.44652490014926
1	GG	57.9523729666276	3.1	4.78333333333333	2.65740740740741	40.2287005083808	8.41018129095069
1	GG	58.0686455363632	3.1	26.4333333333333	15.1047619047619	218.526369149761	8.26707575598087
1	GG	58.5479903851529	3.1	4.8	2.61818181818182	35.7453608306835	7.44695017305907
1	GG	58.6645424562581	3.1	11.2166666666667	5.2992125984252	90.5544398606999	8.07320414805646
1	GG	58.8887025546425	3.1	4.76666666666667	2.67289719626168	36.1207359405038	7.57777677073506
1	GG	59.0046956230086	3.1	20.6833333333333	11.5981308411215	174.089952454675	8.41691953850162
1	GG	59.3876124993013	3.1	12.55	1.65131578947368	107.524358118771	8.56767793775065
1	GG	59.6341327072503	3.1	3.08333333333333	1.76190476190476	23.6351080631987	7.6654404529293
1	GG	59.7218961372911	3.1	26.6666666666667	13.0081300813008	198.280846308773	7.43553173657898
1	GG	60.2051540052547	3.1	18.5333333333333	6.65868263473054	155.62619315424	8.39709675292663
1	GG	60.5520152048745	3.1	9.25	4.74358974358974	78.192684808569	8.453263222548
1	GG	60.7431941416513	3.1	13.0166666666667	3.77294685990338	110.354623175097	8.47794800320844
1	GG	60.9975403879479	3.1	15.3	6.85074626865672	126.978158987905	8.29922607764085
1	GG	61.2901783218738	3.1	7.98333333333333	3.47101449275362	66.2818393170149	8.30252684555511
1	GG	61.4601151545643	3.1	30	10.1123595505618	269.454672711978	8.98182242373261
1	GG	61.9992732964392	3.2	26.5	13.8260869565217	221.814942506367	8.37037518891952
1	GG	62.4797361507072	3.2	5.23333333333333	1.82558139534884	46.8481847747675	8.95188244103838
1	GG	62.6035552574208	3.2	15.4333333333333	4.74871794871795	136.860688374512	8.86786317761416
1	GG	62.8984292023031	3.2	8.2	3.48936170212766	69.9295707736214	8.52799643580749
1	GG	63.0719995527978	3.2	30	16.6666666666667	260.620838407649	8.68736128025497
1	GG	63.6111576946727	3.3	6.53333333333333	3.56363636363636	51.1380497129412	7.82725250708284
1	GG	63.7567779082118	3.3	9.58333333333333	5.47619047619048	73.513790154631	7.67100419004845
1	GG	63.9535468723797	3.3	24.5333333333333	8.65882352941176	203.98905439075	8.31477123875342
1	GG	64.40102856504	3.3	17.85	9.5625	153.370421426337	8.59218047206369
1	GG	64.736430208508	3.3	12.7333333333333	5.02631578947368	109.217029182705	8.57725360073602
1	GG	64.9860249315222	3.3	7.7	3.14285714285714	61.0249938875084	7.92532388149459
1	GG	65.1512102409302	3.3	15.4166666666667	8.1858407079646	124.413197313263	8.07004523113055
1	GG	65.445804684443	3.3	4.06666666666667	2.14035087719298	30.4376203476928	7.48466074123594
1	GG	65.5500586952876	3.3	16.8166666666667	6.77181208053691	139.728440202007	8.30892607742363
1	GG	65.8681312538432	3.3	3.56666666666667	2.05769230769231	25.8541588988407	7.2488295978058
1	GG	65.9640002236011	3.3	21.8666666666667	7.16939890710383	186.948165517061	8.54945878888998
1	GG	66.3667616971323	3.3	17.6833333333333	9.64545454545455	147.346483702738	8.33250614718594
1	GG	66.6993683269048	3.3	19.95	9.65322580645161	168.640043584653	8.45313501677457
1	GG	67.069987142937	3.3	30	10	251.349763920176	8.37832546400588
1	GG	67.6091452848119	3.4	4.73333333333333	2.51327433628319	37.7009963799673	7.96499923520437
1	GG	67.7245793504388	3.4	5.53333333333333	2.72131147540984	45.0232060523633	8.13672398536686
1	GG	67.8534294818045	3.4	18.5333333333333	10.4905660377358	148.449015870779	8.0098389858334
1	GG	68.2002906814244	3.4	9.9	4.86885245901639	78.5636081233461	7.93571799225718
1	GG	68.4023701716139	3.4	17.3833333333333	3.87732342007435	149.693888799595	8.61134547265165
1	GG	68.7299457767344	3.4	5.26666666666667	2.87272727272727	39.7370767494431	7.54501457267907
1	GG	68.8543238861871	3.4	23.25	9.8936170212766	188.886915702883	8.12416841732831
1	GG	69.2802839733915	3.4	27.8	8.13658536585366	227.866188655838	8.19662549121719
1	GG	69.7825479344849	3.4	12.85	6.53389830508475	101.138401977871	7.87069276092383
1	GG	70.034099167086	3.4	4.56666666666667	2.71287128712871	32.8661142753384	7.19695933036607
1	GG	70.1467382190173	3.4	11.25	5.48780487804878	92.9376126945525	8.26112112840467
1	GG	70.3714573201409	3.4	6.21666666666667	3.69306930693069	48.4588694025638	7.79499239719526
1	GG	70.5117670076584	3.4	6.38333333333333	2.9921875	54.2655827982646	8.50113568641221
1	GG	70.6548717088714	3.4	4.11666666666667	2.44554455445545	33.0006948211417	8.01636311444739
1	GG	70.7599642238247	3.4	21	7.73006134969325	182.350753253896	8.68336920256648
1	GG	71.148191626139	3.4	15.9333333333333	7.90082644628099	129.59697405666	8.13370130062719
1	GG	71.451450612108	3.4	7.08333333333333	3.54166666666667	53.0391706702499	7.48788291815292
1	GG	71.6062943708424	3.4	4.85	2.7196261682243	37.3444575940052	7.69988816371241
1	GG	71.7236849460563	3.4	4.73333333333333	2.60550458715596	37.582817936229	7.94003195835825
1	GG	71.8391190116832	3.4	2.1	1.16666666666667	14.4176284296819	6.86553734746756
1	GG	71.9103918609201	3.4	18.9333333333333	5.91666666666667	170.751597756148	9.01857030402189
1	GG	72.2639610934094	3.4	5.88333333333333	2.96638655462185	49.0710008462032	8.34068003051613
1	GG	72.3986807535357	3.4	19.4166666666667	7.37341772151899	152.696886888922	7.86421735050243
1	GG	72.7603555257421	3.4	7.1	3.61016949152542	54.7782877162358	7.71525179101912
1	GG	72.9154787858461	3.4	8.2	4.43243243243243	64.021717658788	7.80752654375463
1	GG	73.0890491363408	3.4	19.55	10.8611111111111	163.88990362803	8.38311527509102
1	GG	73.4529599195036	3.4	7.26666666666667	4.11320754716981	57.5409873340983	7.91848449551812
1	GG	73.6108781933032	3.4	10.75	5.91743119266055	81.1984294776547	7.55334227699114
1	GG	73.8272122533401	3.4	3.78333333333333	2.24752475247525	29.3065511848793	7.74622498278748
1	GG	73.9267147409022	3.4	29.3	8.96938775510204	254.959056892876	8.7016742966852
1	GG	74.4541338252558	3.4	19.15	6.68023255813953	165.454825314457	8.63993865871841
1	GG	74.8113365755492	3.4	22.5333333333333	10.2424242424242	199.133652161173	8.83729225567337
1	GG	75.2252781038627	3.4	4.3	1.89705882352941	35.3904631585789	8.23034026943696
1	GG	75.3334451338812	3.4	1.4	0.636363636363636	11.1154736061959	7.93962400442563
1	GG	75.3929789255968	3.4	10.65	3.96894409937888	83.039666652929	7.79715179839709
1	GG	75.6076359774163	3.4	30	14.8760330578512	272.524903792975	9.08416345976583
1	GG	76.1467941192912	3.5	11.3666666666667	4.05952380952381	93.7849065295056	8.25087154218525
1	GG	76.3734697300017	3.5	12.2	4.54658385093168	104.452900917711	8.56171318997633
1	GG	76.61412040919	3.5	2.68333333333333	1.57843137254902	20.4885155735157	7.635471642304
1	GG	76.6951758063615	3.5	30	13.5338345864662	251.395404661768	8.37984682205892
1	GG	77.2343339482364	3.5	12.4333333333333	6.16528925619835	104.555853721325	8.40931799367228
1	GG	77.4788976465985	3.5	30	17.3076923076923	255.551559372908	8.51838531243026
1	GG	78.0180557884734	3.5	30	9.09090909090909	256.032938737285	8.53443129124284
1	GG	78.5572139303482	3.5	21.85	13.2424242424242	187.557699921919	8.58387642663246
1	GG	78.9596959025099	3.5	4.15	1.81751824817518	33.1248210194945	7.98188458301072
1	GG	79.0653474202024	3.5	13.4	6.13740458015267	112.258667441167	8.37751249560946
1	GG	79.3261221979988	3.5	13.8833333333333	8.16666666666667	109.516282368379	7.88832766158792
1	GG	79.5950025155123	3.5	5.35	2.675	40.9461853109753	7.65349258149071
1	GG	79.7207781318129	3.5	8.35	4.77142857142857	63.2199431298186	7.57125067422977
1	GG	79.8968639946336	3.5	8.08333333333333	3.01242236024845	73.1981213374533	9.05543769123134
1	GG	80.0684778355414	3.5	5.95	3.60606060606061	42.7257307476177	7.18079508363323
1	GG	80.204315501146	3.5	5.41666666666667	2.85087719298246	43.2653963750774	7.98745779232198
1	GG	80.3312091229247	3.5	5.48333333333333	2.8859649122807	44.922966149969	8.19263820364175
1	GG	80.4592207501817	3.5	21.5	6.45	184.160175816086	8.56558957284123
1	GG	80.8558331935827	3.5	5.25	2.40458015267176	41.6870078426158	7.94038244621254
1	GG	80.9799318016658	3.5	25.8666666666667	10.7777777777778	211.762953138829	8.18671210588257
1	GG	81.4497736038906	3.5	10.3	4.75384615384615	78.9866064213948	7.66860256518396
1	GG	81.6585611269495	3.5	13.65	7.24778761061947	110.335731511692	8.0832037737503
1	GG	81.9235284252893	3.5	6.21666666666667	3.16101694915254	49.85537157899	8.01963081699571
1	GG	82.0638381128068	3.5	10.4	5.03225806451613	87.2721683627358	8.39155465026306
1	GG	82.274302644083	3.5	5.83333333333333	2.86885245901639	46.9255348395908	8.04437740107271
1	GG	82.4081838001006	3.5	6	3.46153846153846	41.4362957338407	6.90604928897344
1	GG	82.5448599698139	3.5	22.2166666666667	13.1980198019802	195.699599454861	8.80868414650539
1	GG	82.9534909721058	3.5	7.73333333333333	3.17808219178082	64.7889059743082	8.37787577253985
1	GG	83.1192352842529	3.5	10.6166666666667	6.06666666666667	79.1458862409705	7.45487154546032
1	GG	83.3333333333333	3.5	8.7	4.31404958677686	72.3024482973251	8.31062624107185
1	GG	83.5152887249148	3.5	30	12.8571428571429	279.082953834446	9.30276512781486
1	GG	84.0544468667896	3.5	10.65	4.53191489361702	91.213907280621	8.56468612963577
1	GG	84.2691039186092	3.5	27.6833333333333	12.3037037037037	238.193736395851	8.60422888847144
1	GG	84.7694113701157	3.5	5.13333333333333	3.01960784313725	35.433050552527	6.90254231542735
1	GG	84.891553468612	3.5	6.35	3.07258064516129	48.2472977507731	7.59799964579105
1	GG	85.0340991670859	3.5	30	13.8461538461538	261.783012344293	8.72610041147642
1	GG	85.5732573089608	3.5	7.21666666666667	3.83185840707965	56.0908409985464	7.77240290972929
1	GG	85.7303370786517	3.5	29.6833333333333	11.5649350649351	255.779824702352	8.61695086027015
1	GG	86.264184694505	3.5	17.0166666666667	7.85384615384615	134.747910135435	7.91858433704807
1	GG	86.5856112694952	3.5	6.35	3.43243243243243	48.4223596400962	7.62556844725924
1	GG	86.7281569679691	3.5	18.4333333333333	9.53448275862069	148.797150171104	8.07217812863133
1	GG	87.0733411593717	3.5	10.3333333333333	4.36619718309859	85.1137667006793	8.2368161323238
1	GG	87.2826876851697	3.5	12.1833333333333	6.35652173913043	96.312769997648	7.90528891909559
1	GG	87.5230588629884	3.5	30	12.6760563380282	248.280166954188	8.27600556513959
1	GG	88.0622170048633	3.5	5.88333333333333	3.39423076923077	48.0212631712144	8.16225436337922
1	GG	88.1969366649897	3.5	15.15	9.09	118.706975937771	7.83544395628851
1	GG	88.4870590865895	3.5	9.43333333333333	5.54901960784314	75.1580396456958	7.96728335466739
1	GG	88.6813125384314	3.5	22.0166666666667	6.47549019607843	186.917321996927	8.48981023453114
1	GG	89.0865895242887	3.5	12.8666666666667	7.14814814814815	96.7701164892539	7.5209935095275
1	GG	89.3384202582592	3.5	28.7	7.93548387096774	242.11810844939	8.43617102611114
1	GG	89.8557772933087	3.5	6.45	2.10326086956522	55.5823962572612	8.61742577631957
2	GG	0	1	7.5	2.10280373831776	56.9952919174738	7.59937225566318
2	GG	0.161357246367836	1	10.25	2.98543689320388	87.2982486763073	8.51690230988364
2	GG	0.368697127710963	1	7.16666666666667	1.49825783972125	54.4159016893547	7.59291651479368
2	GG	0.524480721354521	1	7.2	1.57664233576642	54.842918733342	7.6170720462975
2	GG	0.680821680270508	1	8.85	2.45833333333333	70.1692584866174	7.92872977249915
2	GG	0.864752220171668	1	11.3	3.12442396313364	97.2626046227693	8.6073101436079
2	GG	1.08964910759627	1	5.95	1.49372384937239	46.9134130272709	7.88460723147411
2	GG	1.22508886879621	1	8.41666666666667	2.23451327433628	66.9506429845628	7.95453183975004
2	GG	1.40177366015581	1	9.96666666666667	2.96039603960396	81.2068850275968	8.14784799607995
2	GG	1.6043759366833	1	11.3333333333333	3.41708542713568	92.206413892052	8.1358600492987
2	GG	1.82983018938033	1	16.55	2.93786982248521	147.153149676457	8.89142898347172
2	GG	2.14251210721231	1	13.1833333333333	2.98490566037736	112.261101978666	8.51538068106186
2	GG	2.39890013252908	1	14.1666666666667	4.25	119.329327926206	8.42324667714398
2	GG	2.67173043338246	1	11.2666666666667	3.33004926108374	92.751089141043	8.2323451900334
2	GG	2.89606995553464	1	7.7	2.48387096774194	52.2268307174532	6.78270528798094
2	GG	3.06077139353704	1	8.18333333333333	2.22171945701357	64.3413218110971	7.86248331703835
2	GG	3.23355462798964	1	5.58333333333333	1.58767772511848	43.2375851786009	7.74404510661508
2	GG	3.36286337119288	1	15.7833333333333	3.48161764705882	132.675854538589	8.40607314922425
2	GG	3.66272588775902	1	10.4833333333333	3.00956937799043	83.2188799887753	7.93820794805488
2	GG	3.87396732600914	1	6.4	1.32413793103448	57.1870915949771	8.93548306171518
2	GG	4.01693151838686	1	12.5666666666667	3.92708333333333	106.607617227627	8.48336476612416
2	GG	4.26300828616372	1	10.75	3.07142857142857	84.245154414836	7.8367585502173
2	GG	4.47870864659326	1	14.3	3.27480916030534	119.46821377084	8.35442054341535
2	GG	4.75376840853636	1	7.76666666666667	1.99145299145299	60.4634821405593	7.7849977005012
2	GG	4.91958457708362	1	17.9666666666667	4.87782805429864	153.288836179974	8.53184616957182
2	GG	5.25595451899377	1	12.9833333333333	2.33933933933934	107.641108007547	8.29071435231429
2	GG	5.50899835267597	1	7.6	2.12093023255814	57.4162860302542	7.55477447766503
2	GG	5.67202769486109	1	7.4	1.85	61.3793144668654	8.29450195498181
2	GG	5.83171284541164	1	11.3833333333333	3.38118811881188	92.3786506709115	8.1152548173568
2	GG	6.05800314601731	1	7.75	1.9620253164557	68.5131353839668	8.84040456567314
2	GG	6.22354063192836	1	18.35	4.98190045248869	153.376174106387	8.35837461070228
2	GG	6.56632027447143	1	17.9166666666667	3.38050314465409	150.850713982067	8.41957473388283
2	GG	6.90185416847294	1	15.2666666666667	4.60301507537689	131.447039570953	8.61006809416724
2	GG	7.19307752331644	1	26.5	8.23834196891192	224.087349460206	8.45612639472476
2	GG	7.6721329749681	1	21.8	5.25301204819277	190.99443529047	8.7612126280032
2	GG	8.07259992320745	1	18.4	4.58091286307054	159.624458450992	8.67524230711911
2	GG	8.41621561365916	1	30	7.79220779220779	265.323465783064	8.84411552610213
2	GG	8.95379441891574	1.1	14.1833333333333	2.81788079470199	122.978922157944	8.67066431195842
2	GG	9.22690340240534	1.1	16.9	3.97647058823529	148.205918670075	8.76958098639496
2	GG	9.5454376555978	1.1	14.8166666666667	3.71966527196653	121.932429745231	8.22941033151167
2	GG	9.82913657926353	1.1	16.0166666666667	2.56951871657754	139.284634207669	8.69623106395438
2	GG	10.1329006527367	1.1	18.6166666666667	6.2752808988764	160.656210666547	8.62969797671695
2	GG	10.4801392174592	1.1	19.3	4.35338345864662	176.362456531279	9.13795111561029
2	GG	10.8388037702664	1.1	16.9666666666667	4.3135593220339	150.511892434486	8.87103491755322
2	GG	11.1584527540037	1.1	30	9.94475138121547	247.039555619269	8.23465185397563
2	GG	11.6960315592603	1.2	16.6833333333333	4.08571428571429	145.11009838254	8.69790799495742
2	GG	12.010942938182	1.2	23.45	6.79710144927536	198.962637943206	8.48454746026464
2	GG	12.4389994674065	1.2	8.9	1.82876712328767	72.4294949717492	8.13814550244373
2	GG	12.6237660552163	1.2	20.3166666666667	7.08720930232558	168.416667153717	8.28958164825514
2	GG	12.9994302488326	1.2	27.0166666666667	3.61024498886414	241.346849374147	8.93325784234967
2	GG	13.4871248622069	1.2	24.95	5.12671232876712	207.555353822003	8.3188518565933
2	GG	13.9402628286907	1.2	21.6	6.8936170212766	188.798359267977	8.74066478092485
2	GG	14.3373855852955	1.2	14.85	4.8956043956044	129.631804090835	8.72941441689121
2	GG	14.6216418742336	1.2	30	9.32642487046632	280.331648899556	9.34438829665186
2	GG	15.1592206794902	1.3	30	9.83606557377049	238.722535864845	7.95741786216149
2	GG	15.6967994847468	1.4	20.65	7.79245283018868	178.717313358591	8.65459144593661
2	GG	16.0780373310874	1.4	30	6.81818181818182	274.997390750806	9.16657969169355
2	GG	16.6156161363439	1.5	15.4833333333333	3.14915254237288	136.556746481708	8.81959611291977
2	GG	16.9104623654582	1.5	29.9166666666667	5.77170418006431	264.726064186603	8.84878208980289
2	GG	17.4466477575337	1.5	4.66666666666667	1.53005464480874	39.1720161257228	8.39400345551204
2	GG	17.5606289557452	1.5	19.2666666666667	5.58454106280193	166.271693514383	8.63001869451816
2	GG	17.91873614328	1.5	30	8.49056603773585	285.520933557109	9.51736445190365
2	GG	18.4563149485366	1.6	13.4	4.62068965517241	113.482213679468	8.46882191637818
2	GG	18.7163258481242	1.6	10	3.63636363636364	81.0292834792809	8.1029283479281
2	GG	18.9194854899241	1.6	15.9	6.53424657534247	129.255900629211	8.12930192636547
2	GG	19.2212987849437	1.6	22.35	8.12727272727273	183.27999242343	8.20044708829665
2	GG	19.6309622601781	1.6	27.2166666666667	6.23282442748092	245.742779048178	9.029128440227
2	GG	20.122001065187	1.6	13.4833333333333	4.23560209424084	117.618628120527	8.72326042921087
2	GG	20.3834053779556	1.6	26.65	8.41578947368421	229.087613987771	8.5961581233685
2	GG	20.8649689733332	1.6	13.0833333333333	5	107.040468558993	8.18143708731157
2	GG	21.1196849028326	1.6	30	6.29370629370629	266.97398606923	8.89913286897434
2	GG	21.6572637080892	1.7	9.51666666666667	2.78536585365854	84.018308693792	8.8285438207137
2	GG	21.8523415534389	1.7	15.3833333333333	4.78238341968912	126.430491038342	8.21866680639276
2	GG	22.1455156867359	1.7	11.3166666666667	2.58174904942966	94.3579544726084	8.33796357637188
2	GG	22.3706912567968	1.7	24.05	6.2198275862069	217.211662902688	9.03166997516375
2	GG	22.808780360925	1.7	15.9666666666667	3.72762645914397	142.946827888154	8.95282846898667
2	GG	23.1117083864895	1.7	19.8333333333333	6.87861271676301	166.590542587242	8.39952315565928
2	GG	23.4792907836556	1.7	9.6	3.84	73.5454791373895	7.66098741014474
2	GG	23.6757620421864	1.7	18.0166666666667	4.95871559633027	158.071627843498	8.77363336781673
2	GG	24.0129680320051	1.7	12.6666666666667	5.03311258278146	105.216782313634	8.30658807739218
2	GG	24.2607168955993	1.7	12.95	5.43356643356643	103.406642160287	7.98506889268626
2	GG	24.5132033640091	1.7	16.5166666666667	5.41530054644809	137.617149130365	8.33201710173755
2	GG	24.8253279165686	1.7	29.6	10.5714285714286	248.287106597762	8.38807792560007
2	GG	25.356218338556	1.7	30	6.40569395017794	267.287409765572	8.90958032551906
2	GG	25.8937971438126	1.8	8.01666666666667	3.16447368421053	66.6181778326512	8.30995981280473
2	GG	26.0637935519031	1.8	25.7	6.58974358974359	220.032385339881	8.56157141400315
2	GG	26.5294722370165	1.8	28.7666666666667	6.18637992831541	241.057938589766	8.3797661155191
2	GG	27.0464285271932	1.8	26.9	11.3661971830986	227.648997444905	8.46278800910429
2	GG	27.532172362114	1.8	15.6	4.72727272727273	143.178458478446	9.17810631272087
2	GG	27.8289693696818	1.8	15.1833333333333	6.23972602739726	120.817033746395	7.9572140776989
2	GG	28.1187993113442	1.8	30	10.6508875739645	253.537132764853	8.45123775882842
2	GG	28.6563781166008	1.9	30	5.42168674698795	282.111845797763	9.40372819325876
2	GG	29.1939569218574	2	11.2833333333333	5.05223880597015	85.9569591324726	7.61804659962829
2	GG	29.4185751266458	2	17.4	7.73333333333333	126.515923508426	7.27103008669117
2	GG	29.7454698589247	2	7.1	2.08823529411765	61.0913240974934	8.60441184471738
2	GG	29.9001387220234	2	12.9333333333333	3.55963302752294	107.753962995816	8.33149198421255
2	GG	30.1523465077969	2	30	13.8461538461538	261.381766481998	8.71272554939992
2	GG	30.6899253130535	2.1	19.7333333333333	7.26380368098159	153.94466321822	7.80124982524765
2	GG	31.0558356144023	2.1	17.9333333333333	4.95852534562212	156.823748901649	8.74481871198784
2	GG	31.39164819104	2.1	30	10.8433734939759	255.694327738501	8.52314425795005
2	GG	31.9292269962966	2.2	14.4833333333333	5.60645161290322	123.067744193497	8.49719752774431
2	GG	32.2073522672381	2.2	14.0833333333333	5.86805555555556	108.127458823602	7.67768938392442
2	GG	32.4787891549104	2.2	6.63333333333333	2.68918918918919	49.2400837695591	7.4231282064662
2	GG	32.6256549041951	2.2	21.9666666666667	8.28930817610063	192.176836132257	8.74856613652157
2	GG	33.0289086787966	2.2	13.4333333333333	3.13618677042802	109.313138573856	8.13745448440618
2	GG	33.2894769436566	2.2	20.5666666666667	8.17218543046358	170.59191083291	8.29458237437165
2	GG	33.6693213768161	2.2	14.2166666666667	5.88275862068966	109.623248392215	7.71089672160951
2	GG	33.9429877255781	2.2	30	11.0429447852761	282.860997071285	9.42869990237617
2	GG	34.4805665308347	2.3	22.0833333333333	7.74853801169591	185.712641100969	8.40962903098727
2	GG	34.8857710838897	2.3	24.5	9.42307692307692	211.537715058623	8.63419245137235
2	GG	35.3313846191956	2.3	13.0666666666667	6.22222222222222	94.8286350592524	7.25729349943259
2	GG	35.5858218660589	2.3	26.5	10.0632911392405	232.252705021469	8.76425301967809
2	GG	36.0648773177106	2.3	15.9833333333333	6.80141843971631	124.09194949882	7.76383417093763
2	GG	36.3680840259113	2.3	16.4	6.47368421052632	137.295155857273	8.37165584495567
2	GG	36.6782578000173	2.3	30	9.67741935483871	256.481588821963	8.54938629406543
2	GG	37.2158366052739	2.4	21.7166666666667	6.75129533678756	175.414767666584	8.07742598618192
2	GG	37.6149101403322	2.4	12.4333333333333	5.56716417910448	97.3779674244348	7.83200810384194
2	GG	37.8587574470193	2.4	8.13333333333333	3.72519083969466	67.9354608278871	8.35272059359268
2	GG	38.0307046335633	2.4	23.9166666666667	11.0384615384615	212.640031438009	8.89087239462058
2	GG	38.4665642766018	2.4	30	13.6363636363636	256.364428400302	8.54548094667673
2	GG	39.0041430818584	2.5	27.7833333333333	14.0084033613445	233.479314038472	8.40357459046689
2	GG	39.5046570964985	2.5	15.4833333333333	7.2578125	125.050365503089	8.07644987102833
2	GG	39.7995033256128	2.5	9.25	3.77551020408163	70.6133650122098	7.63387729861728
2	GG	39.9901222487831	2.5	13.0833333333333	3.60091743119266	115.17093047179	8.80287366663362
2	GG	40.2448381782826	2.5	12.65	3.3	113.896979305854	9.00371377911886
2	GG	40.4923083592405	2.5	7.65	3.70161290322581	60.7364434012654	7.93940436617848
2	GG	40.6561737493343	2.5	30	12.7659574468085	245.021563989121	8.16738546630404
2	GG	41.1937525545908	2.6	30	9.52380952380952	262.943122200393	8.7647707400131
2	GG	41.7313313598474	2.7	30	6.10169491525424	260.2260694521	8.67420231507001
2	GG	42.268910165104	2.8	13.6666666666667	5	119.182353242075	8.72065999332258
2	GG	42.533379986871	2.8	28.2	11.5102040816327	219.647149800904	7.78890602130865
2	GG	43.0408610674164	2.8	6.06666666666667	2.04494382022472	48.3307648033156	7.96660958296411
2	GG	43.1782516070699	2.8	18.45	8.26119402985075	143.048868864754	7.75332622573192
2	GG	43.5227033454302	2.8	6.48333333333333	3.41228070175439	49.6053968583186	7.65121802441932
2	GG	43.667060950989	2.8	9.3	5.07272727272727	71.8099411292361	7.72149904615442
2	GG	43.8585159220679	2.8	9.91666666666667	5.21929824561404	74.8680385475556	7.54971817286275
2	GG	44.0602821506868	2.8	2.88333333333333	1.23571428571429	20.2467770070301	7.02200358625322
2	GG	44.1444443068234	2.8	14.9666666666667	5.6125	125.29530615838	8.37162401949086
2	GG	44.430651374215	2.8	10.3666666666667	4.71212121212121	88.7560638270671	8.56167818267528
2	GG	44.6399420340117	2.8	9.83333333333333	3.64197530864198	82.0213743238535	8.34115671090035
2	GG	44.8403148494494	2.8	11.6333333333333	5.32824427480916	96.8437090750837	8.32467413252869
2	GG	45.0707853895983	2.8	9.56666666666667	4.86440677966102	78.8553596589782	8.24272052184441
2	GG	45.2666992828567	2.8	17.6666666666667	8.98305084745763	138.581838022321	7.84425498239552
2	GG	45.598052937315	2.8	20.85	10.1707317073171	162.526608371247	7.79504116888473
2	GG	45.9826349752901	2.8	12.8666666666667	2.08648648648649	106.489491333905	8.27638533683202
2	GG	46.2337280305188	2.8	8.83333333333333	3.44155844155844	76.6500018155991	8.67735869610556
2	GG	46.4173798877838	2.8	15.75	7.21374045801527	128.332005187112	8.14806382140393
2	GG	46.7166850390775	2.8	10.3	4.57777777777778	86.4098403797598	8.38930489123882
2	GG	46.9248609683293	2.8	30	15.929203539823	252.806791339384	8.42689304464613
2	GG	47.4624397735858	2.9	27.7833333333333	14.7522123893805	234.536349128532	8.44162024457822
2	GG	47.962953788226	2.9	18.8666666666667	6.43181818181818	157.473915044032	8.3466739422632
2	GG	48.3143725924917	2.9	15.5	6.69064748201439	134.137825050842	8.65405322908656
2	GG	48.6094975042422	2.9	30	13.953488372093	258.452968942112	8.61509896473707
2	GG	49.1470763094988	3	12.05	5.56153846153846	91.4775783138598	7.59150027500911
2	GG	49.384513915553	3	16.5666666666667	8.28333333333333	131.069529587488	7.91164162499927
2	GG	49.6974745160212	3	30	13.1386861313869	261.334336504275	8.71114455014249
2	GG	50.2350533212777	3.1	17.5	8.07692307692308	146.911820887862	8.39496119359212
2	GG	50.5636201493739	3.1	6.1	2.04469273743017	50.747918469612	8.3193308966577
2	GG	50.7015680542998	3.1	9.38333333333333	3.99290780141844	78.8903221527736	8.40749436796877
2	GG	50.8944164385598	3.1	12.75	6.76991150442478	108.416154395458	8.50322779572216
2	GG	51.143558715335	3.1	12.5666666666667	3.44292237442922	106.531447269259	8.4773034962275
2	GG	51.3896354831118	3.1	12.2833333333333	5.84920634920635	92.9848791392807	7.57000372911376
2	GG	51.6309746460731	3.1	22.35	10.4765625	182.475671128098	8.16445955830417
2	GG	52.0406381213075	3.1	6.98333333333333	3.95283018867925	51.4721590584017	7.37071490096444
2	GG	52.1933562059527	3.1	9.6	4.14388489208633	79.3823858905981	8.26899853027063
2	GG	52.3898274644834	3.1	9.63333333333333	5.35185185185185	73.1785529381435	7.596389578354
2	GG	52.5868560882867	3.1	12.2	6.42105263157895	96.2186491042656	7.88677451674308
2	GG	52.8268018380668	3.1	20.6	7.35714285714286	163.999736816537	7.96115227264742
2	GG	53.2072036364988	3.1	25.25	13.8990825688073	226.703006070968	8.97833687409773
2	GG	53.6653578904344	3.1	7.38333333333333	3.43410852713178	59.8700872510443	8.10881542903535
2	GG	53.8247643583487	3.1	23.3166666666667	10.4402985074627	193.12520883254	8.28271088631335
2	GG	54.2505914264835	3.1	15.7166666666667	4.28636363636364	138.094042340067	8.7864714108208
2	GG	54.5493392125048	3.1	7.76666666666667	2.75739644970414	62.167241308543	8.00436583371798
2	GG	54.7151553810521	3.1	12.7	7.18867924528302	101.985386218652	8.0303453715474
2	GG	54.9634616099186	3.1	6.65	3.06923076923077	55.081529447172	8.28293675897323
2	GG	55.1106060418396	3.1	7.08333333333333	2.75974025974026	52.0710563851607	7.35120796025799
2	GG	55.264996222302	3.1	27.0166666666667	6.98706896551724	231.605443650078	8.57268761197081
2	GG	55.7526908356763	3.1	10.8833333333333	4.53472222222222	87.3556483779666	8.02655268403981
2	GG	55.9706206571956	3.1	30	14.5161290322581	263.005433521107	8.76684778403691
2	GG	56.5081994624522	3.2	11.2166666666667	4.73943661971831	90.4502547767108	8.06391573046456
2	GG	56.7317029366957	3.2	15.2166666666667	8.37614678899083	120.441418368653	7.91509868797284
2	GG	57.0220902436306	3.2	16.2333333333333	2.99692307692308	144.349615010227	8.89217340925421
2	GG	57.3294771913745	3.2	3.31666666666667	1.8952380952381	24.4161908579958	7.36166558532537
2	GG	57.4208850960526	3.2	8.1	3.13548387096774	68.2356240012704	8.42415111126795
2	GG	57.5922749173241	3.2	11.95	5.6015625	99.3626792963923	8.31486856036756
2	GG	57.8280404275611	3.2	6.56666666666667	3.58181818181818	53.6912852993046	8.17633786283826
2	GG	57.9737914463009	3.2	7.51666666666667	2.66863905325444	54.3396213132034	7.22921791306476
2	GG	58.135427375305	3.2	9.53333333333333	5.34579439252336	79.0708343600072	8.29414346433642
2	GG	58.3307839032909	3.2	10.3166666666667	5.78504672897196	80.0894830883755	7.76311629289585
2	GG	58.5392385151789	3.2	4.88333333333333	2.48305084745763	38.0682248276119	7.79554092033008
2	GG	58.6568425876612	3.2	30	10.7784431137725	260.748834953134	8.69162783177114
2	GG	59.1944213929177	3.3	19.55	9.9406779661017	152.906782836402	7.82131881516123
2	GG	59.5572661852682	3.3	12.4333333333333	7.24271844660194	93.6962344917107	7.53589017359604
2	GG	59.8011134919554	3.3	21.15	9.9140625	165.427529644526	7.82163260730621
2	GG	60.1907118173824	3.3	17.2333333333333	9.48623853211009	129.576214004045	7.51892924588268
2	GG	60.5148197232991	3.3	17.75	6.05113636363636	143.237999283901	8.06974643852963
2	GG	60.8475667909385	3.3	25.8	8.10471204188482	220.824747514516	8.55909874087271
2	GG	61.3149175718691	3.3	14.3666666666667	5.56129032258065	112.058563028498	7.79989997878173
2	GG	61.5910920643571	3.3	9.1	5.15094339622642	66.3779945207905	7.29428511217478
2	GG	61.7792028438015	3.3	15.1	8.79611650485437	106.792551875625	7.07235442884936
2	GG	62.0676393722828	3.3	30	12.5	266.786528163575	8.89288427211916
2	GG	62.6052181775394	3.4	12.1666666666667	6.63636363636364	91.8279898403391	7.54750601427445
2	GG	62.8446065620471	3.4	7.68333333333333	4.47572815533981	50.6295651749257	6.58953125920942
2	GG	63.0090293174133	3.4	3.83333333333333	2.3	26.7413624631837	6.9760075990914
2	GG	63.1090763838141	3.4	11.1833333333333	6.39047619047619	82.299667300607	7.35913567516605
2	GG	63.3320224927852	3.4	15.5333333333333	7.63934426229508	126.753510434825	8.16009723829349
2	GG	63.6277047698081	3.4	7.28333333333333	4.2843137254902	55.5273316203789	7.62388992499482
2	GG	63.7854391419052	3.4	6.56666666666667	3.8252427184466	42.8216955555412	6.52107038916871
2	GG	63.9311901606451	3.4	23.1833333333333	3.19036697247706	204.141711670619	8.80553752712951
2	GG	64.3547877676902	3.4	6.35	3.81	47.3873961518824	7.46258207116258
2	GG	64.4969159121592	3.4	5.33333333333333	2.71186440677966	43.7930109755992	8.21118955792485
2	GG	64.6220444158193	3.4	21.75	8.20754716981132	179.72895154399	8.26340007098804
2	GG	65.02167531615	3.4	14.5166666666667	7.77678571428571	113.570993529552	7.82348979537674
2	GG	65.3003579523638	3.4	30	9.09090909090909	265.085393595963	8.8361797865321
2	GG	65.8379367576204	3.5	30	14.2857142857143	242.645722730721	8.08819075769071
2	GG	66.375515562877	3.5	17.0833333333333	7.88461538461539	129.693978903416	7.59184266751705
2	GG	66.6971153250678	3.5	4.28333333333333	1.53892215568862	38.0919728670978	8.89306759543138
2	GG	66.8046868226464	3.5	14	7.63636363636364	115.844500584878	8.27460718463418
2	GG	67.0747302971376	3.5	13.2333333333333	4.84146341463415	112.377481026369	8.49200108511606
2	GG	67.331954370363	3.5	11.2166666666667	3.61827956989247	91.309855215642	8.14055172799186
2	GG	67.5554578446066	3.5	4.23333333333333	1.88148148148148	24.1303320834434	5.70007844490789
2	GG	67.6621932942765	3.5	11.0166666666667	6.41747572815534	84.4688866966759	7.66737246868465
2	GG	67.8823525768854	3.5	2.61666666666667	1.46728971962617	17.7363397924836	6.77821902897464
2	GG	67.9620558108426	3.5	11.1	6.52941176470588	83.9048072119513	7.55899164071633
2	GG	68.1836085066326	3.5	18.9666666666667	6.8969696969697	159.420008345404	8.40527284773661
2	GG	68.5366994067156	3.5	6.15	3.41666666666667	47.5991982364621	7.73970703031904
2	GG	68.6754833595501	3.5	12.95	5.25	99.472613456494	7.68128289239336
2	GG	68.9279698279599	3.5	7.55	3.16783216783217	55.168109506033	7.30703437166
2	GG	69.0901631222364	3.5	30	16.3636363636364	261.329514482631	8.71098381608771
2	GG	69.627741927493	3.5	20.2833333333333	11.0636363636364	161.298759623863	7.95228067167772
2	GG	70.0028487558369	3.5	12.6	5.21379310344828	105.367517268359	8.36250137050469
2	GG	70.2494828888861	3.5	12.6833333333333	7.53465346534654	93.1833693188244	7.34691479517669
2	GG	70.4975104351165	3.5	17.1	5.79661016949153	138.049776855495	8.07308636581843
2	GG	70.8193888799435	3.5	20.1333333333333	11.2897196261682	135.871672245527	6.74859299232751
2	GG	71.1919875645615	3.5	17.4166666666667	8.70833333333333	124.770324740767	7.16384639659904
2	GG	71.5191609794766	3.5	9.01666666666667	3.09142857142857	73.0183754741181	8.09815624481902
2	GG	71.7058783457399	3.5	9.03333333333333	4.83928571428571	70.2855676556638	7.78069014638345
2	GG	71.8928743946394	3.5	12.2666666666667	6.13333333333333	97.0874502496837	7.91473779209378
2	GG	72.1339348749644	3.5	15.55	8.97115384615385	123.794914821025	7.96108776984086
2	GG	72.4298958346235	3.5	4.51666666666667	2.2396694214876	30.3287630819429	6.71485529489511
2	GG	72.5413688891091	3.5	12.8833333333333	2.90601503759398	109.45675847119	8.49599677654772
2	GG	72.792740626974	3.5	25.35	14.0833333333333	187.899200715446	7.4121972668815
2	GG	73.2525669767269	3.5	10.6833333333333	4.61151079136691	84.7894018829143	7.93660548046
2	GG	73.4671526066116	3.5	22.85	6.78712871287129	184.360512828533	8.06829377805394
2	GG	73.8851765609324	3.5	17.4166666666667	9.00862068965517	142.432731211766	8.17795585904879
2	GG	74.2123499758475	3.5	11.5	6.9	84.5520094316826	7.35234864623327
2	GG	74.4405910549067	3.5	12.3166666666667	6.10743801652893	90.6462367350541	7.35964033031563
2	GG	74.6824875831403	3.5	17.6	10.56	137.015931145872	7.78499608783365
2	GG	75.0127265070538	3.5	3.95	1.88095238095238	29.680106521943	7.51395101821341
2	GG	75.1147243519081	3.5	28.2166666666667	17.1010101010101	226.713358000404	8.03473212051047
2	GG	75.6224841150897	3.5	21.0666666666667	7.85093167701863	151.981957325757	7.21433341736188
2	GG	76.0106890273357	3.5	6.96666666666667	3.51260504201681	53.2244678476466	7.63987576760478
2	GG	76.1631284293447	3.5	30	15.2542372881356	240.582531154372	8.01941770514575
2	GG	76.7007072346012	3.5	22.5666666666667	12.8952380952381	178.0316197291	7.88914119922157
2	GG	77.1139935841064	3.5	15.7333333333333	8.74074074074074	119.417804545649	7.59011469569801
2	GG	77.4130200527639	3.5	6.16666666666667	3.49056603773585	46.9828704915962	7.61884386350209
2	GG	77.5520826882346	3.5	26.7166666666667	8.48148148148148	219.820487906745	8.22784109445084
2	GG	78.0347610141571	3.5	17.5833333333333	8.9406779661017	135.272733557127	7.69323603168496
2	GG	78.3647212554343	3.5	8.41666666666667	3.23717948717949	60.1148856445299	7.14236265083524
2	GG	78.5414060467939	3.5	15.55	8.04310344827586	121.514809957074	7.81445723196616
2	GG	78.837367006453	3.5	6.71666666666667	3.69724770642202	47.7738816892652	7.11273672793031
2	GG	78.9856261689188	3.5	4.76666666666667	2.67289719626168	34.0267433413701	7.13847762406366
2	GG	79.1012794629476	3.5	8.66666666666667	4.95238095238095	69.0804721199976	7.97082370615357
2	GG	79.2821444938504	3.5	17.1333333333333	9.60747663551402	124.534586238113	7.26855561701051
2	GG	79.6045803039499	3.5	7.21666666666667	4.33	53.7790571926829	7.45206335233482
2	GG	79.7611999455021	3.5	10.3833333333333	3.2279792746114	87.6064405582119	8.43721738923389
2	GG	79.9707692879349	3.5	18.6833333333333	6.59411764705882	158.287022459805	8.47209754468181
2	GG	80.3191225832023	3.5	8.71666666666667	4.02307692307692	69.103214122801	7.92771098923147
2	GG	80.5008236620137	3.5	30	13.4328358208955	244.879723222867	8.16265744076222
2	GG	81.0384024672703	3.5	16.1	8.05	125.380959354302	7.78763722697528
2	GG	81.3435599539245	3.5	26.7333333333333	12.3384615384615	215.625699197801	8.06579922186289
2	GG	81.8265169624831	3.5	30	11.3924050632911	247.734615244865	8.25782050816217
2	GG	82.3640957677397	3.5	8.75	4.41176470588235	68.1752089458411	7.79145245095326
2	GG	82.5463542118236	3.5	6.01666666666667	2.14880952380952	49.0692505096029	8.15555410131904
2	GG	82.6829087035684	3.5	7.71666666666667	2.87577639751553	47.0449652767822	6.09653977668884
2	GG	82.847888824207	3.5	4.7	2.76470588235294	35.734497121842	7.60308449400893
2	GG	82.9624273876909	3.5	12.9666666666667	5.84962406015038	95.439261177014	7.36035433241753
2	GG	83.2151925387369	3.5	9.73333333333333	4.82644628099174	73.1147467250273	7.51178904709185
2	GG	83.4138932583574	3.5	3.65	2.10576923076923	27.7047742535721	7.59034911056771
2	GG	83.5108748157598	3.5	10.35	3.13636363636364	86.4591037537299	8.35353659456328
2	GG	83.7198867929202	3.5	30	18.1818181818182	230.275129267972	7.67583764226572
2	GG	84.2574655981768	3.5	14.7333333333333	6.45255474452555	114.220502714899	7.75252280870355
2	GG	84.5397711086615	3.5	17.35	7.94656488549618	138.140519794332	7.96198961350619
2	GG	84.8658297930317	3.5	14.95	8.79411764705882	117.440720191527	7.85556656799511
2	GG	85.1517581777871	3.5	21.3166666666667	10.6583333333333	170.00826017404	7.97536795187054
2	GG	85.5441433295763	3.5	13.2	7.54285714285714	85.7833867784136	6.49874142260709
2	GG	85.8008100375293	3.5	15.0833333333333	5.62111801242236	132.3644123141	8.77554114789616
2	GG	86.0889678833744	3.5	5.21666666666667	3.16161616161616	36.3016542873974	6.95878356946916
2	GG	86.2121456085809	3.5	16.9	8.89473684210526	130.110180572873	7.6988272528327
2	GG	86.5306798617734	3.5	4.2	2.21052631578947	29.0156968453593	6.90849924889507
2	GG	86.6368579461709	3.5	5.06666666666667	1.52	33.7655687458245	6.66425698930748
2	GG	86.7575275276515	3.5	14.55	6.66412213740458	120.760813102086	8.29971224069323
2	GG	87.0367675291378	3.5	16.7	6.95833333333333	128.217493101788	7.67769419771185
2	GG	87.3519575906957	3.5	24.7666666666667	11.4307692307692	201.609829579043	8.14036996954413
2	GG	87.8020300481812	3.5	9.05	4.80530973451327	61.8657139943804	6.83599049661662
2	GG	87.9893047797169	3.5	30	15.2542372881356	262.611228628217	8.75370762094056
2	GG	88.5268835849734	3.5	10.0333333333333	4.85483870967742	76.3477413309848	7.60940943498188
2	GG	88.7306005920458	3.5	14.5333333333333	7.14754098360656	114.444355444795	7.87461161317398
2	GG	89.0095619108959	3.5	24.9333333333333	14.3846153846154	194.273530962253	7.79171915624011
2	GG	89.4624211947434	3.5	30	17.8217821782178	261.463166713919	8.71543889046397
3	GG	0	1	11.95	3.35046728971963	101.897428710716	8.52698148206825
3	GG	0.236629383191047	1	2.4	0.699029126213592	17.7919617295195	7.41331738729979
3	GG	0.312988510390995	1	13.0666666666667	2.73170731707317	106.01799431576	8.1136220139612
3	GG	0.568358045678733	1	13.1166666666667	2.87226277372263	110.383301398676	8.4154994713095
3	GG	0.824566692254382	1	7.03333333333333	1.9537037037037	52.9428809597665	7.52742383314216
3	GG	0.978683465467463	1	14.1833333333333	3.92165898617512	120.130304699861	8.46982171796901
3	GG	1.25279315285189	1	18.0166666666667	4.52301255230126	143.595040709383	7.97012251855967
3	GG	1.59123470564287	1	2.96666666666667	0.787610619469027	24.5123864462116	8.2626021728803
3	GG	1.67710376077248	1	25.35	7.52970297029703	217.74384180877	8.58950066306785
3	GG	2.13861496912381	1	30	9.04522613065327	275.700175965827	9.19000586552756
3	GG	2.67816352725092	1.1	22.0333333333333	4.09287925696594	185.464434377918	8.41744785376329
3	GG	3.08401368683745	1.1	21.5333333333333	5.10671936758893	178.251179036124	8.27791853108934
3	GG	3.48147273354488	1.1	15.5833333333333	4.89528795811518	135.377815024809	8.68734641870431
3	GG	3.77907753699083	1.1	12.4166666666667	3.860103626943	102.194242013991	8.23040875280468
3	GG	4.02353862553571	1.1	14.5666666666667	4.91011235955056	119.922871368135	8.23269139827016
3	GG	4.3040814994608	1.1	9.53333333333333	2.71090047393365	75.3519676257546	7.90405254815608
3	GG	4.50015383706945	1.1	13.3	3.97014925373134	113.291598152408	8.51816527461711
3	GG	4.75943922503411	1.1	13.7833333333333	3.18076923076923	109.271205966808	7.92777794196914
3	GG	5.02683602211525	1.1	3.26666666666667	0.984924623115578	25.5075613067303	7.80843713471335
3	GG	5.11773974497233	1.1	25.4666666666667	5.53623188405797	227.972903169295	8.95181556947494
3	GG	5.58120887966212	1.1	2.9	0.950819672131148	22.8822346506601	7.89042574160694
3	GG	5.66595911974119	1.1	5.8	1.74	45.6461337886308	7.87002306700531
3	GG	5.79937781451912	1.1	12.0666666666667	2.896	102.346846047124	8.48178282158487
3	GG	6.03796512404862	1.1	20.1833333333333	5.4304932735426	172.185110329742	8.5310541864447
3	GG	6.41276816598243	1.1	17.8833333333333	5.08530805687204	153.672719554718	8.59306912701127
3	GG	6.74897208867231	1.1	29.1833333333333	5.52365930599369	261.070732499856	8.94588460879003
3	GG	7.2748151624302	1.1	7.63333333333333	2.23414634146341	59.8751766686193	7.84390960724271
3	GG	7.43900127109822	1.1	14.65	3.83842794759825	123.425911545781	8.42497689732293
3	GG	7.72094266383649	1.1	20.35	6.359375	164.485589336056	8.08282994280375
3	GG	8.09854274339667	1.1	30	7.9646017699115	284.492501790362	9.48308339301208
3	GG	8.63809130152377	1.2	2.8	0.831683168316832	22.6298781644544	8.08209934444799
3	GG	8.72116331902701	1.2	30	6.20689655172414	264.511310802676	8.81704369342255
3	GG	9.26071187715412	1.3	9.48333333333333	3.25142857142857	77.6842605472542	8.19166192062435
3	GG	9.45594510347486	1.3	20.6833333333333	7.3	179.787260265262	8.69237358252678
3	GG	9.83913925828779	1.3	22.1166666666667	6.05936073059361	179.36533680538	8.10996247801264
3	GG	10.2463879366875	1.3	9.26666666666667	2.63507109004739	76.1000865310713	8.21223955371273
3	GG	10.437985014094	1.3	14.4	4.25615763546798	114.380051756065	7.94305914972673
3	GG	10.7157308503927	1.3	30	6.47482014388489	277.391823181974	9.24639410606579
3	GG	11.2552794085198	1.4	15.9166666666667	4.22566371681416	132.109936345395	8.3001007127997
3	GG	11.5584782872185	1.4	18.5666666666667	5.25471698113208	148.093735085754	7.97632325416986
3	GG	11.9061500641765	1.4	30	5.42168674698795	271.119287026926	9.0373095675642
3	GG	12.4456986223036	1.5	19.6666666666667	7.71241830065359	145.580280266042	7.40238713217163
3	GG	12.8118308475956	1.5	21.6166666666667	5.68859649122807	182.650571717534	8.44952529148191
3	GG	13.2106884131163	1.5	30	8.91089108910891	263.649337250365	8.78831124167883
3	GG	13.7502369712434	1.6	18.2166666666667	7.28666666666667	161.442687840714	8.8623616380996
3	GG	14.092034969186	1.6	30	8.45070422535211	249.600708083337	8.3200236027779
3	GG	14.6315835273131	1.7	30	10.3448275862069	263.443392828214	8.78144642760712
3	GG	15.1711320854402	1.8	30	7.53138075313808	272.400044049451	9.08000146831502
3	GG	15.7106806435673	1.9	14.3833333333333	6.2992700729927	108.116331512218	7.51677855241375
3	GG	15.9881467761034	1.9	16.7333333333333	2.81232492997199	145.750802425956	8.71020731629217
3	GG	16.3050511391713	1.9	7.38333333333333	1.90948275862069	65.6825674182249	8.8960587925361
3	GG	16.4650416913997	1.9	23.7166666666667	9.5503355704698	191.27471683411	8.0649915741719
3	GG	16.8991419310126	1.9	3	1.25	25.2958530622973	8.43195102076578
3	GG	16.9855703936675	1.9	20.9833333333333	8.22875816993464	182.510289855461	8.69786925443021
3	GG	17.3737992162079	1.9	6.2	2.4635761589404	51.3340590099093	8.27968693708215
3	GG	17.5139308012891	1.9	4.96666666666667	2.17518248175183	37.8350513893667	7.61779558175169
3	GG	17.6333643079352	1.9	4.58333333333333	1.21681415929204	42.0342279044929	9.17110427007117
3	GG	17.7463646280406	1.9	7.2	1.64885496183206	58.7816336036901	8.16411577829029
3	GG	17.9032784388801	1.9	14.05	3.05434782608696	113.232421846629	8.05924710652165
3	GG	18.1751504961634	1.9	17.7166666666667	6.52147239263804	150.432536943183	8.49101807769612
3	GG	18.5085573812269	1.9	28.3833333333333	9.2554347826087	242.81347056104	8.55479050714174
3	GG	19.0209746743782	1.9	27.8666666666667	8.84656084656085	227.826991751601	8.1756097518517
3	GG	19.5247211508878	1.9	8.66666666666667	3.25	71.2464385749162	8.22074291249033
3	GG	19.7062488928393	1.9	23.1	9.17880794701987	195.861255151616	8.47884221435565
3	GG	20.1300000932346	1.9	10.1833333333333	4.55970149253731	75.4658406430854	7.41072084874815
3	GG	20.3369808775861	1.9	6.3	2.48684210526316	48.912965129089	7.76396271890301
3	GG	20.4787906852432	1.9	10.7	2.66390041493776	92.0221058923767	8.60019681237165
3	GG	20.6944422862364	1.9	30	10.2272727272727	272.583291308745	9.08610971029149
3	GG	21.2339908443635	2	30	10.5882352941176	258.938404167066	8.63128013890219
3	GG	21.7735394024906	2.1	30	13.1386861313869	256.934211349626	8.56447371165419
3	GG	22.3130879606177	2.2	24.75	6.08606557377049	212.559808147081	8.58827507664973
3	GG	22.7645298335141	2.2	24.2333333333333	8.07777777777778	211.042109928618	8.70875281686181
3	GG	23.2073008897688	2.2	28.3333333333333	10	249.717793928968	8.813569197493
3	GG	23.7188790716322	2.2	26.3	6.83116883116883	229.584186734012	8.72943675794722
3	GG	24.1963333944538	2.2	19.9666666666667	5.87254901960784	146.953885846621	7.35996089382076
3	GG	24.5675002874733	2.2	8.95	2.37610619469027	76.1334675728492	8.50653268970382
3	GG	24.7537829933897	2.2	18.2833333333333	7.21710526315789	161.445238573276	8.83018624831046
3	GG	25.0966998063829	2.2	12.4166666666667	3.88020833333333	104.417699887113	8.4094791855393
3	GG	25.3411608949277	2.2	18	8.1203007518797	150.710962822135	8.37283126789641
3	GG	25.6793227439561	2.2	28.2	13.4285714285714	238.178083062307	8.4460313142662
3	GG	26.1886632957184	2.2	27.0666666666667	10.0869565217391	235.194271825374	8.68944354034633
3	GG	26.6789839916213	2.2	8.81666666666667	3.59863945578231	69.6847127585647	7.90374813896765
3	GG	26.8630290674366	2.2	21.55	5.23481781376518	176.573031321492	8.19364414484884
3	GG	27.2607678179067	2.2	7.31666666666667	3.18115942028986	58.9812352371805	8.06121666111806
3	GG	27.4196395550846	2.2	30	8.53080568720379	249.631434738921	8.3210478246307
3	GG	27.9591881132117	2.3	30	7.28744939271255	264.573186723214	8.81910622410712
3	GG	28.4987366713388	2.4	9.06666666666667	4.42276422764228	72.9799769318183	8.04926216159761
3	GG	28.6869773035936	2.4	30	10.4651162790698	254.431900678413	8.48106335594711
3	GG	29.2265258617207	2.5	27.0166666666667	13.0725806451613	228.16042911985	8.44517319382541
3	GG	29.7160074463358	2.5	30	12.5874125874126	260.923598114494	8.69745327048313
3	GG	30.2555560044629	2.6	25.05	5.29225352112676	211.004212526637	8.42332185735077
3	GG	30.7120325450867	2.6	13.9	7.12820512820513	112.358703999663	8.08335999997578
3	GG	30.9813872685063	2.6	25.0333333333333	12.728813559322	205.808914882408	8.2213947356488
3	GG	31.4375841053675	2.6	11.3333333333333	3.79888268156425	96.5612136015708	8.52010708249154
3	GG	31.663864449341	2.6	9.75	3.06282722513089	80.8352055163086	8.29079030936498
3	GG	31.863572935864	2.6	19.6833333333333	10.359649122807	163.272373702891	8.29495548024851
3	GG	32.2299848649187	2.6	11.45	4.6734693877551	84.8104228473619	7.40702382946392
3	GG	32.4582231352306	2.6	30	9.23076923076923	268.189177953761	8.93963926512536
3	GG	32.9977716933577	2.7	9.48333333333333	3.8972602739726	74.5083337367877	7.85676629913403
3	GG	33.1930049196784	2.7	20.4166666666667	8.75	158.705230370309	7.77331740589268
3	GG	33.5717238142892	2.7	12.6833333333333	5.85384615384615	109.181856592332	8.60829355524297
3	GG	33.8206601630363	2.7	30	13.4328358208955	230.745988900478	7.69153296334926
3	GG	34.3602087211634	2.8	14.3333333333333	6.09929078014184	117.296129912425	8.18345092412265
3	GG	34.6368357424115	2.8	30	7.89473684210526	264.769338145878	8.82564460486261
3	GG	35.1763843005386	2.9	4.86666666666667	2.21212121212121	37.1280771753522	7.6290569538395
3	GG	35.2941395846089	2.9	5.08333333333333	2.40157480314961	38.8607938166102	7.64474632457906
3	GG	35.4155310175934	2.9	13.8	5.83098591549296	111.32617148911	8.06711387602248
3	GG	35.6832075184372	2.9	24.0333333333333	9.48684210526316	204.841525304488	8.52322574082474
3	GG	36.1226221295402	2.9	5.51666666666667	2.38129496402878	44.3057057066106	8.03124574742186
3	GG	36.2512858603533	2.9	10.1666666666667	5.39823008849558	78.4292526977499	7.71435272436885
3	GG	36.4579869409421	2.9	8.73333333333333	3.71631205673759	73.4114110852835	8.40588676549048
3	GG	36.6406334979442	2.9	6.98333333333333	3.352	56.9278087466807	8.15195351981108
3	GG	36.7939111598694	2.9	19.9833333333333	8.81617647058824	164.194549041003	8.21657459754811
3	GG	37.1653577566515	2.9	30	10.8433734939759	270.015861224399	9.00052870747995
3	GG	37.7049063147786	3	9.28333333333333	3.23837209302326	72.663934399795	7.82735379531005
3	GG	37.8967830959478	3	7.71666666666667	3.85833333333333	63.9885718256391	8.29225552816057
3	GG	38.062367723429	3	6.9	3.53846153846154	55.9756247663625	8.11240938642934
3	GG	38.2142468665409	3	7.81666666666667	4.04310344827586	68.1725696329324	8.72143747969285
3	GG	38.381509716598	3	4.3	2.1864406779661	32.897227074781	7.65051792436767
3	GG	38.4897550727386	3	28.4166666666667	15.6422018348624	225.588717124024	7.93860588119733
3	GG	39.0027317734151	3	15.05	7.71794871794872	115.606743565414	7.68151120035971
3	GG	39.2913860564567	3	30	13.4328358208955	238.229874285251	7.94099580950837
3	GG	39.8309346145838	3.1	30	9.18367346938776	240.616675550592	8.02055585168639
3	GG	40.3704831727109	3.2	17.3333333333333	5.12315270935961	151.273334263807	8.72730774598885
3	GG	40.6974568712337	3.2	9.2	5.01818181818182	72.4567752203753	7.87573643699732
3	GG	40.8879351335897	3.2	5.16666666666667	2.5	39.9003343059623	7.72264534954109
3	GG	41.0107250853874	3.2	30	10.5882352941176	242.956183958372	8.09853946527907
3	GG	41.5502736435145	3.3	30	6.74157303370786	241.50118805372	8.05003960179065
3	GG	42.0898222016416	3.4	10.0333333333333	4.04026845637584	76.9998912995167	7.67440777071595
3	GG	42.2942856521294	3.4	30	13.4328358208955	254.540481862409	8.48468272874697
3	GG	42.8338342102565	3.5	13.85	5.22641509433962	113.31549895336	8.18162447316682
3	GG	43.1023498223881	3.5	8.31666666666667	4.15833333333333	60.4866549471779	7.2729444826266
3	GG	43.2780037853243	3.5	13.7333333333333	8.32323232323232	99.2025471361192	7.22348644195043
3	GG	43.5445614711175	3.5	1.75	1.02941176470588	14.103949065641	8.05939946608058
3	GG	43.6100121515746	3.5	30	14.2857142857143	246.761591615986	8.22538638719953
3	GG	44.1495607097017	3.5	30	12.5874125874126	248.198899037828	8.27329663459427
3	GG	44.6891092678288	3.5	14.7833333333333	7.51694915254237	126.736752204113	8.57294828889153
3	GG	44.9732882906682	3.5	12.2666666666667	5.07586206896552	92.7332810301197	7.55977834484672
3	GG	45.2152320453493	3.5	17.75	9.1025641025641	155.465111038891	8.75859780500796
3	GG	45.5491983379381	3.5	11.85	6.70754716981132	101.98093511932	8.60598608601856
3	GG	45.7841494985533	3.5	13.4	7.65714285714286	113.817908229151	8.49387374844408
3	GG	46.0451131090938	3.5	24.6833333333333	13.4636363636364	211.354256408686	8.56263023937957
3	GG	46.4954361669397	3.5	24.45	4.43202416918429	204.820534350094	8.377117969329
3	GG	46.9418433721086	3.5	30	13.0434782608696	256.410450188603	8.54701500628677
3	GG	47.4813919302357	3.5	4.96666666666667	2.54700854700855	41.2497006354398	8.30530885277311
3	GG	47.6008254368818	3.5	30	15	266.919937428554	8.89733124761846
3	GG	48.1403739950089	3.5	30	17.8217821782178	244.157750542502	8.13859168475007
3	GG	48.679922553136	3.5	30	17.4757281553398	253.195882431757	8.43986274772524
3	GG	49.2194711112631	3.5	30	11.25	254.7087380451	8.49029126817
3	GG	49.7590196693902	3.5	2.46666666666667	1.17460317460317	20.4739605547971	8.30025427897181
3	GG	49.8364976116407	3.5	5.43333333333333	2.78632478632479	40.175678100075	7.39429658283588
3	GG	49.9637628236406	3.5	18.5333333333333	9.26666666666667	155.684092224611	8.40022080348621
3	GG	50.3108751930734	3.5	24.25	13.1081081081081	204.1092442491	8.41687605150926
3	GG	50.7539259530906	3.5	14.3833333333333	6.79527559055118	122.433178840113	8.51215611866372
3	GG	51.0313920856267	3.5	13.6333333333333	6.70491803278689	111.939074446367	8.21069005719073
3	GG	51.2962715488441	3.5	12.9333333333333	4.61904761904762	113.64417403485	8.78692067279771
3	GG	51.5494034540308	3.5	26.6166666666667	12.0075187969925	220.173950508058	8.27203320631403
3	GG	52.0321721483425	3.5	30	16.9811320754717	241.574494280057	8.05248314266856
3	GG	52.5717207064696	3.5	19.8166666666667	5.77184466019417	162.025619548814	8.1762297501504
3	GG	52.9403702656254	3.5	3.71666666666667	1.87394957983193	30.3601347993224	8.16864613434684
3	GG	53.0388259900737	3.5	30	15	251.598713825586	8.38662379418619
3	GG	53.5783745482008	3.5	26.25	15.75	214.067440533308	8.1549501155546
3	GG	54.0549897597346	3.5	3.98333333333333	1.82442748091603	32.8722008312064	8.25243535511457
3	GG	54.157920744385	3.5	5.4	3.17647058823529	43.375392734076	8.03248013594
3	GG	54.2846265488597	3.5	13.9666666666667	7.83177570093458	116.956935046658	8.37400489594214
3	GG	54.5551000873298	3.5	9.71666666666667	3.66666666666667	78.6696817094069	8.09636518450157
3	GG	54.7542491663275	3.5	6.66666666666667	3.88349514563107	46.9752249198858	7.04628373798288
3	GG	54.9022124567625	3.5	7.31666666666667	3.62809917355372	59.4916711135316	8.13098010663302
3	GG	55.0610841939405	3.5	30	14.2857142857143	258.291954482056	8.60973181606852
3	GG	55.6006327520676	3.5	14.1166666666667	4.09178743961353	122.760049868078	8.69610742867138
3	GG	55.8736236244014	3.5	27.85	10.5094339622642	225.928681145851	8.11234043611672
3	GG	56.3770903971484	3.5	4.18333333333333	2.51	29.9009179308231	7.1476297842605
3	GG	56.4833778269505	3.5	8.08333333333333	3.97540983606557	66.6193299320199	8.24156658952823
3	GG	56.6551159372097	3.5	24.1666666666667	10	201.386178416615	8.33322117585995
3	GG	57.0967681784138	3.5	9.63333333333333	2.65137614678899	84.2448899563071	8.74514428612185
3	GG	57.2945187385983	3.5	15.2833333333333	6.74264705882353	122.585712208834	8.02087538989099
3	GG	57.5870888743168	3.5	30	15.3846153846154	246.152020693237	8.20506735644125
3	GG	58.1266374324439	3.5	10.75	4.74264705882353	84.6588882536883	7.87524541894775
3	GG	58.343128144725	3.5	5.45	3.11428571428571	43.3052485038242	7.94591715666498
3	GG	58.4706730604876	3.5	13.4	2.58520900321543	115.351101973018	8.60829119201629
3	GG	58.7316366710281	3.5	30	18	252.297475565732	8.40991585219107
3	GG	59.2711852291552	3.5	9.35	3.79054054054054	79.6022502358861	8.51360965089691
3	GG	59.4641808253748	3.5	24.3833333333333	11.8943089430894	207.363538499484	8.50431463429187
3	GG	59.9094692154932	3.5	6.75	3.85714285714286	54.6752120121325	8.10003140920481
3	GG	60.0588310247415	3.5	6.56666666666667	2.4320987654321	53.9076126830612	8.20928111924791
3	GG	60.2051160926007	3.5	12.0833333333333	7.03883495145631	96.7002792075672	8.00278172752281
3	GG	60.4439831058928	3.5	2.61666666666667	1.52427184466019	20.3309988917642	7.76980849366783
3	GG	60.5239783820071	3.5	30	15.929203539823	256.708756242633	8.55695854142111
3	GG	61.0635269401342	3.5	7.7	2.8875	64.1036469017845	8.3251489482837
3	GG	61.2288318638527	3.5	6.38333333333333	3.35964912280702	39.9913024529511	6.26495599785135
3	GG	61.372040190323	3.5	2.85	1.71	20.4083793120401	7.16083484632986
3	GG	61.4559513191141	3.5	11.5	5.56451612903226	83.6020982313245	7.26974767228909
3	GG	61.685028700714	3.5	14.7666666666667	8.35849056603774	115.187845238298	7.80053128024592
3	GG	61.9689280197907	3.5	30	10.5263157894737	234.924801223388	7.83082670744627
3	GG	62.5084765779178	3.5	30	9.72972972972973	263.753280059491	8.79177600198302
3	GG	63.0480251360449	3.5	16.5166666666667	6.56291390728477	136.066132549297	8.23811095152149
3	GG	63.3612933501985	3.5	3.88333333333333	2.2621359223301	25.3540415615608	6.52893774117445
3	GG	63.4625461122732	3.5	5.21666666666667	3.13	37.9431604267104	7.27344928307548
3	GG	63.5861751753588	3.5	13.7833333333333	5.90714285714286	107.98988360491	7.83481622284716
3	GG	63.85357197244	3.5	6.76666666666667	3.72477064220183	54.0215085144029	7.98347416469009
3	GG	64.0032134854508	3.5	5.28333333333333	3.1078431372549	41.3177972092152	7.82040325726471
3	GG	64.127961363587	3.5	5.25	3.18181818181818	39.8455872761144	7.58963567164084
3	GG	64.2521498341979	3.5	5.06666666666667	2.92307692307692	37.5986754725563	7.42079121168874
3	GG	64.3732615634198	3.5	6.05	3.025	47.9119955217122	7.91933810276234
3	GG	64.5108758146373	3.5	6.21666666666667	3.69306930693069	49.5403066256615	7.96895012745225
3	GG	64.6512871034812	3.5	10.8166666666667	6.42574257425743	78.5521595313744	7.26214109689132
3	GG	64.8688966308129	3.5	8.98333333333333	1.25641025641026	79.8102811628584	8.884261353936
3	GG	65.0557387442545	3.5	17.6666666666667	10.7070707070707	140.495851400708	7.95259536230424
3	GG	65.3883065180301	3.5	7.51666666666667	3.88793103448276	57.8131509195042	7.69132828197395
3	GG	65.5505347003597	3.5	19.35	7.39490445859873	163.007637416632	8.42416730835306
3	GG	65.9113525541616	3.5	17.3833333333333	9.3963963963964	147.975394486924	8.51248673942034
3	GG	66.2391653639724	3.5	15.9166666666667	4.8974358974359	139.331903422245	8.75383686422483
3	GG	66.5423642426711	3.5	6.76666666666667	3.22222222222222	52.5057793509497	7.75947478092853
3	GG	66.692005755682	3.5	5.35	2.46923076923077	43.1801385412548	8.07105393294481
3	GG	66.8178724488687	3.5	18.9166666666667	6.79640718562874	161.638273553054	8.54475454906014
3	GG	67.1714180048421	3.5	21.6333333333333	11.8	176.126528533443	8.1414419969234
3	GG	67.5705552741253	3.5	30	10.9756097560976	247.790277765088	8.25967592550292
3	GG	68.1101038322524	3.5	7.35	2.37096774193548	59.2262951977409	8.05799934663142
3	GG	68.2695349769556	3.5	8.11666666666667	3.60740740740741	68.8515908197631	8.48274219545336
3	GG	68.4418324947401	3.5	11.8333333333333	6.89320388349515	86.1138583568893	7.27722746677937
3	GG	68.6765039515927	3.5	8.33333333333333	4.67289719626168	65.4190343232104	7.85028411878525
3	GG	68.8524376182915	3.5	15.3333333333333	9.01960784313725	118.053356814611	7.6991319661703
3	GG	69.1458468652979	3.5	27.9666666666667	10.169696969697	231.809989020773	8.28879579335301
3	GG	69.6512715643833	3.5	28	15.5555555555556	225.384564653693	8.04944873763189
3	GG	70.1572556709939	3.5	12.0833333333333	4.89864864864865	96.5876985002091	7.99346470346558
3	GG	70.396122684286	3.5	11.4666666666667	4.81118881118881	101.939963659016	8.89011310979787
3	GG	70.6246406583606	3.5	7.18333333333333	3.91818181818182	63.5065403525625	8.8408176824913
3	GG	70.7812747654374	3.5	9.81666666666667	5.35454545454545	84.5383516841622	8.61171664015235
3	GG	70.9821020670109	3.5	30	12.4137931034483	274.64963776119	9.15498792537299
3	GG	71.521650625138	3.5	4.53333333333333	2.69306930693069	36.4716148436791	8.04520915669392
3	GG	71.6338118339555	3.5	30	10.1694915254237	260.318940062195	8.67729800207318
3	GG	72.1733603920826	3.5	5.28333333333333	2.96261682242991	38.9052750210428	7.36377445193238
3	GG	72.2981082702188	3.5	15.25	7.625	122.685418402014	8.04494546898452
3	GG	72.590118998412	3.5	11.6	3.97714285714286	96.7821599917628	8.34328965446231
3	GG	72.8208746025877	3.5	17.9333333333333	9.60714285714286	145.564405909679	8.11697430723116
3	GG	73.1579176365654	3.5	9.3	4.65	68.7202614688222	7.38927542675508
3	GG	73.3500741214972	3.5	13.65	7.875	107.775825441572	7.8956648675144
3	GG	73.6152332884772	3.5	14.2	7.04132231404959	109.097259685253	7.68290561163757
3	GG	73.8896226796243	3.5	11.5	2.59398496240601	101.711467515494	8.84447543612992
3	GG	74.1187000612241	3.5	2.78333333333333	1.5462962962963	20.4994550595262	7.36507367408126
3	GG	74.2014923749647	3.5	6.38333333333333	1.8960396039604	51.9504044658913	8.1384445638472
3	GG	74.344700701435	3.5	19.5166666666667	10.0948275862069	160.679436859072	8.23293442488839
3	GG	74.7083155928633	3.5	23.9333333333333	14.36	203.661167693048	8.50951954149226
3	GG	75.1460519813905	3.5	6.73333333333333	3.33884297520661	52.6450993025128	7.81857910433359
3	GG	75.2951340868761	3.5	6.21666666666667	3.73	47.7211447042934	7.67632354492654
3	GG	75.4355453757199	3.5	12.7	6.04761904761905	104.248590424816	8.2085504271509
3	GG	75.6847614282296	3.5	3.31666666666667	2.01010101010101	25.8114233813245	7.78233870793705
3	GG	75.7765042623746	3.5	11	4.09937888198758	88.5642968270165	8.05129971154696
3	GG	75.9971905310954	3.5	5.06666666666667	2.5546218487395	41.4576721866176	8.18243529999032
3	GG	76.1183022603173	3.5	30	15.2542372881356	265.194237281083	8.83980790936945
3	GG	76.6578508184444	3.5	8.21666666666667	4.6952380952381	61.1855597652716	7.44651842985049
3	GG	76.8318265588047	3.5	30	16.6666666666667	254.562527704462	8.48541759014873
3	GG	77.3713751169318	3.5	6.6	3.73584905660377	47.3133098298368	7.16868330755103
3	GG	77.5182195923163	3.5	5.23333333333333	1.66137566137566	39.851035823187	7.61484760952618
3	GG	77.6421283591646	3.5	7.83333333333333	3.98305084745763	62.4765804989087	7.97573368071175
3	GG	77.8096709129842	3.5	30	11.5384615384615	258.286247868488	8.60954159561627
3	GG	78.3492194711113	3.5	30	15.5172413793103	251.659409132623	8.38864697108743
3	GG	78.8887680292384	3.5	30	16.5137614678899	259.329055872351	8.64430186241168
3	GG	79.4283165873655	3.5	16.9666666666667	9.51401869158879	139.303412211944	8.21041722270792
3	GG	79.7491368031104	3.5	30	17.1428571428571	255.92101807313	8.53070060243767
3	GG	80.2886853612375	3.5	20.0333333333333	11.2336448598131	164.132913758052	8.19299070339693
3	GG	80.6609710693075	3.5	16.85	10.11	128.882380736406	7.64880597842169
3	GG	80.9798333587139	3.5	30	9.32642487046632	231.910052467788	7.73033508225959
3	GG	81.519381916841	3.5	30	10.5882352941176	244.384000992443	8.14613336641477
3	GG	82.0589304749681	3.5	30	13.8461538461538	243.69518492705	8.12317283090166
3	GG	82.5984790330952	3.5	6.46666666666667	2.8955223880597	50.1052954919538	7.74824157092069
3	GG	82.7430858783786	3.5	16.5333333333333	8.26666666666667	148.884808118168	9.00512952327629
3	GG	83.0566337962949	3.5	5.03333333333333	2.32307692307692	38.4216141448615	7.63343327381354
3	GG	83.1771861179915	3.5	26.1	9.91139240506329	204.271332749121	7.82648784479389
3	GG	83.6512839956615	3.5	30	15.1260504201681	244.205653551114	8.14018845170379
3	GG	84.1908325537886	3.5	30	10.7142857142857	260.062563891957	8.66875212973191
3	GG	84.7303811119157	3.5	29.1666666666667	10.8695652173913	227.297723175751	7.79306479459719
3	GG	85.255944481911	3.5	18.6666666666667	10.9803921568627	141.218314671931	7.56526685742488
3	GG	85.6052944814448	3.5	17.1166666666667	7.7218045112782	136.269454482543	7.96121447804536
3	GG	85.9286320310534	3.5	13.1833333333333	6.53719008264463	104.221509859226	7.90555068464423
3	GG	86.1859594926795	3.5	22.2166666666667	12.8173076923077	185.416673999401	8.34583678917032
3	GG	86.5948863936551	3.5	9.31666666666667	2.82323232323232	77.5046738286202	8.3189274234655
3	GG	86.7873225823495	3.5	21.9166666666667	13.2828282828283	161.489779474498	7.36835495701133
3	GG	87.1912148155975	3.5	30	13.1386861313869	256.565915963811	8.55219719879369
3	GG	87.7307633737246	3.5	14.3666666666667	6.58015267175573	114.899110396176	7.9976178930053
3	GG	88.0079498024981	3.5	20.1333333333333	11.843137254902	170.77271619327	8.48208855264586
3	GG	88.381913733144	3.5	7.33333333333333	3.66666666666667	58.4152799136046	7.96571998821881
3	GG	88.5410651740845	3.5	11.25	6.42857142857143	82.04935802986	7.29327626932089
3	GG	88.7659469992448	3.5	30	11.1801242236025	245.978833423767	8.19929444745889
3	GG	89.3054955573719	3.5	29.65	17.969696969697	237.789143162049	8.01986992114835
3	GG	89.8391703364836	3.5	7.43333333333333	3.91228070175439	56.5488129830884	7.60746363001189
4	GG	0	1	3.26666666666667	0.942307692307692	28.98657441964	8.87344114886939
4	GG	0.0906378113060212	1	2.91666666666667	0.921052631578947	25.5083215912123	8.7457102598442
4	GG	0.175419025573807	1	2.95	0.936507936507937	25.3895686499251	8.60663344065257
4	GG	0.260758010988092	1	10.65	2.59756097560976	88.8582164469664	8.34349450206257
4	GG	0.474942131243551	1	4.8	1.14285714285714	42.7104739668047	8.89801540975098
4	GG	0.591237415288508	1	4.91666666666667	1.46039603960396	40.6463158213226	8.26704728569274
4	GG	0.709484898346209	1	5.48333333333333	1.35390946502058	41.6073953027621	7.58797482725144
4	GG	0.837214490894387	1	6.96666666666667	1.25903614457831	56.4109681257008	8.09726815201447
4	GG	0.989764899461752	1	9.46666666666667	2.7843137254902	80.1925918277619	8.47104843251006
4	GG	1.18414814401651	1	6.1	1.76811594202899	44.7864192451538	7.34203594182849
4	GG	1.32219650277491	1	10.3333333333333	2.55144032921811	87.9891582534042	8.5150798309746
4	GG	1.53108179713864	1	8.06666666666667	2.33816425120773	64.2150900399264	7.96054835205699
4	GG	1.70203865354045	1	7.61666666666667	2.16587677725118	66.6515040173009	8.7507445099301
4	GG	1.86546559946454	1	19.4666666666667	5.95918367346939	172.340375598402	8.85310148621927
4	GG	2.22718018796888	1	14.0333333333333	4.40837696335079	122.100572571804	8.70075338991476
4	GG	2.49797807959395	1	12.3666666666667	3.74747474747475	100.658268150165	8.1394825997438
4	GG	2.74088741389408	1	9.75	2.28515625	87.5013022068436	8.97449253403524
4	GG	2.94001171319408	1	16.8833333333333	4.66820276497696	144.80214475876	8.57663246350011
4	GG	3.25849903784478	1	12.6166666666667	2.66549295774648	109.430251056965	8.67346771917818
4	GG	3.50559165574365	1	7.66666666666667	2.25490196078431	65.6853405020249	8.56765310895977
4	GG	3.66985525838749	1	9.83333333333333	3.17204301075269	82.4010749476717	8.37977033366153
4	GG	3.87037398555373	1	7.01666666666667	1.97652582159624	60.3524052088595	8.60129290387546
4	GG	4.02376105084084	1	12.7	4.03174603174603	111.913971684169	8.81212375465899
4	GG	4.27224809660597	1	5.48333333333333	1.05448717948718	47.6784975843165	8.69516673270211
4	GG	4.39997768915414	1	6.18333333333333	1.02770083102493	55.4702811172883	8.97093495158301
4	GG	4.53942047577879	1	6.41666666666667	2.08108108108108	55.7643384629028	8.69054625395887
4	GG	4.68276766042893	1	7.98333333333333	1.96311475409836	66.2712610698484	8.30120180415637
4	GG	4.8523300889645	1	4.33333333333333	0.935251798561151	37.4039679822652	8.63168491898429
4	GG	4.96081657695848	1	11.1333333333333	2.57915057915058	87.9978885928317	7.90400196941602
4	GG	5.18308837883817	1	15.4666666666667	4.10619469026549	136.098019535265	8.79944091822835
4	GG	5.47787042976267	1	16.0333333333333	2.67966573816156	131.603990658535	8.20814910552194
4	GG	5.78213459017766	1	19.1666666666667	3.41246290801187	167.466997666245	8.73740857389103
4	GG	6.13882923836351	1	11.0333333333333	3.32663316582915	91.9833024642238	8.33685520823781
4	GG	6.3594277268037	1	17.1166666666667	5.52150537634409	138.937054259357	8.11706256627205
4	GG	6.68181944947989	1	18	4.7787610619469	150.523604143369	8.36242245240938
4	GG	7.01899210753828	1	19.85	2.35841584158416	165.817193526257	8.35351100887945
4	GG	7.38712106422735	1	18.1333333333333	3.92779783393502	149.769282027229	8.25933540591338
4	GG	7.72652480687175	1	7.81666666666667	1.66903914590747	72.1558118093883	9.23102070056141
4	GG	7.89329837967483	1	20.6333333333333	6.1592039800995	175.703131400473	8.51549909856898
4	GG	8.27453495830662	1	13.5333333333333	3.69090909090909	106.191707845048	7.84667791958481
4	GG	8.5369662827342	1	16.3333333333333	4.9746192893401	142.136233515643	8.70221837850875
4	GG	8.84625038346767	1	8.38333333333333	2.33953488372093	68.4211539977872	8.16156906534241
4	GG	9.02250606576123	1	23.9166666666667	6.3215859030837	189.63745997581	7.92909240316975
4	GG	9.45868310232313	1	12.15	3.60891089108911	103.78761280535	8.54219035434976
4	GG	9.69796692417102	1	29.4833333333333	6.88326848249027	257.155599591587	8.7220666905004
4	GG	10.2272917421982	1	24.6666666666667	5.64885496183206	206.264725265748	8.36208345671951
4	GG	10.6760186295563	1	26.15	5.78966789667897	227.971325303456	8.71783270758912
4	GG	11.1495663329336	1	26.5333333333333	6.49795918367347	224.873229723762	8.47512172325735
4	GG	11.6295284044956	1	6.51666666666667	1.9452736318408	53.6083516128176	8.22634551603339
4	GG	11.7745489025853	1	22.1833333333333	4.37828947368421	177.312340842698	7.99304316345747
4	GG	12.1817218395293	1	12.9333333333333	3.15447154471545	111.369510889681	8.6110446564186
4	GG	12.4341132833199	1	13.8666666666667	3.76470588235294	113.239241099418	8.16629142543881
4	GG	12.7021223192124	1	4.86666666666667	1.24255319148936	35.2191334035814	7.23680823361262
4	GG	12.8195331455504	1	14.1166666666667	4.05263157894737	112.268069347433	7.95287386168358
4	GG	13.0917254650417	1	11.1	3.12676056338028	96.4674335103268	8.69075977570511
4	GG	13.3134394957749	1	7.46666666666667	1.5609756097561	66.9763515205726	8.97004707864811
4	GG	13.4743564715397	1	18.1	5.48484848484849	140.068401912817	7.73858574103962
4	GG	13.8132024430376	1	13.9833333333333	3.41056910569106	126.757880993968	9.06492593520629
4	GG	14.083163677943	1	6.01666666666667	1.71090047393365	51.8218593362522	8.61305141322751
4	GG	14.2198176088351	1	9.91666666666667	2.81990521327014	84.6610158807755	8.53724529890174
4	GG	14.4217307638676	1	20.6833333333333	6.2994923857868	177.30443982813	8.57233391594507
4	GG	14.8038039992191	1	8.81666666666667	2.61881188118812	74.9336625014361	8.49909215517234
4	GG	14.9873107064172	1	16.2333333333333	4.89447236180905	142.31658534986	8.76693544249653
4	GG	15.2949214937111	1	14.15	4.35384615384615	121.86251750541	8.61219204985228
4	GG	15.567671584349	1	14.6166666666667	3.12099644128114	124.204691563715	8.49747034643431
4	GG	15.8482304710377	1	23.4166666666667	6.05603448275862	204.159257816925	8.71854481780463
4	GG	16.2760409404022	1	15.15	4.4126213592233	123.723646489585	8.16657732604524
4	GG	16.5655241654349	1	30	7.9295154185022	241.540371677668	8.05134572258894
4	GG	17.1034944362328	1.1	16.7666666666667	3.71217712177122	136.985650309282	8.17011830870471
4	GG	17.4200295618708	1.1	24.4666666666667	6.73394495412844	209.41154979053	8.55905516855025
4	GG	17.8654098223499	1.1	30	9.32642487046632	240.300234435699	8.01000781452329
4	GG	18.4033800931478	1.2	13.1	3.89108910891089	104.945090148081	8.01107558382299
4	GG	18.6585603926709	1.2	9.98333333333333	3.36516853932584	87.0067914499918	8.71520448580887
4	GG	18.8615890899964	1.2	23.3833333333333	5.612	196.529572864691	8.4046859386183
4	GG	19.2888417882143	1.2	16.4666666666667	4.55299539170507	134.880593124919	8.19112913714081
4	GG	19.6003569735338	1.2	21.0833333333333	3.86850152905199	179.719426263395	8.52424156190015
4	GG	19.9891234626433	1.2	17.8666666666667	5.38693467336683	151.840613441545	8.49854179710137
4	GG	20.3240650361157	1.2	16.1666666666667	5.13227513227513	132.907347440969	8.22107303758574
4	GG	20.6305602811167	1.2	23.8	8.06779661016949	202.39170255934	8.50385304871176
4	GG	21.0647851186658	1.2	25.6333333333333	9.15476190476191	218.682548297909	8.53117873723963
4	GG	21.5296873692724	1.2	29.2833333333333	7.80888888888889	248.196275544769	8.47568385468763
4	GG	22.0556655604206	1.2	25.2	5.86046511627907	214.498543685228	8.51184697163604
4	GG	22.5133167861227	1.2	30	9.67741935483871	266.116527182092	8.87055090606972
4	GG	23.0512870569206	1.3	30	9.09090909090909	260.872033113182	8.69573443710606
4	GG	23.5892573277185	1.4	15.3666666666667	5.12222222222222	124.175066688591	8.08080694285844
4	GG	23.8823660652035	1.4	16.0333333333333	4.95876288659794	137.788085446176	8.59385148312948
4	GG	24.1866302256185	1.4	30	10.4046242774566	260.352183443159	8.67840611477197
4	GG	24.7246004964163	1.5	30	7.11462450592885	278.963076563621	9.29876921878738
4	GG	25.2625707672142	1.6	10.6666666666667	2.90909090909091	88.7194616443916	8.31744952916172
4	GG	25.4770337730429	1.6	18.1166666666667	6.70987654320988	152.152174840544	8.39846411263354
4	GG	25.8161586301141	1.6	17.7166666666667	2.93646408839779	147.89856607935	8.34799055951174
4	GG	26.1485902334273	1.6	30	10.9090909090909	279.538687261689	9.31795624205629
4	GG	26.6865605042251	1.7	11.6333333333333	4.95035460992908	92.5788056071171	7.95806351923643
4	GG	26.9171988733023	1.7	1.3	0.469879518072289	9.57287981432392	7.36375370332609
4	GG	26.9749281869649	1.7	28.3166666666667	10.9612903225806	233.785372230143	8.25610496398386
4	GG	27.4847310148646	1.7	24.4666666666667	9.65789473684211	216.077748252341	8.83151559614474
4	GG	27.9301112753438	1.7	6.26666666666667	2.52348993288591	52.0284498280037	8.30241220659634
4	GG	28.0709484898347	1.7	20.7666666666667	6.84615384615385	169.822128683258	8.1776305946994
4	GG	28.4544161530524	1.7	12.0666666666667	4.61146496815287	103.641938887984	8.58911095756776
4	GG	28.6923055470341	1.7	26.9	8.23469387755102	224.735080273933	8.35446395070383
4	GG	29.1784031012076	1.7	30	7.72532188841202	254.317874893454	8.47726249644848
4	GG	29.7163733720055	1.8	7.8	2.70520231213873	68.5233057642481	8.78503920054463
4	GG	29.8828680592353	1.8	8.98333333333333	3.28658536585366	75.3112333295752	8.38343970273564
4	GG	30.0691636221659	1.8	5.16666666666667	1.92546583850932	47.0672258157651	9.10978564176098
4	GG	30.1915943888223	1.8	30	9.375	275.181683361117	9.17272277870389
4	GG	30.7295646596202	1.9	30	9.78260869565217	250.70260316702	8.35675343890067
4	GG	31.2675349304181	2	15.55	6.81021897810219	125.438967322929	8.06681461883787
4	GG	31.5637114092088	2	18.3833333333333	7.20915032679739	164.290855752337	8.93694591581163
4	GG	31.907298435452	2	30	9.94475138121547	244.952147313346	8.16507157711154
4	GG	32.4452687062499	2.1	30	12.8571428571429	259.440488491665	8.64801628305551
4	GG	32.9832389770478	2.2	13.1666666666667	3.60730593607306	121.195700879282	9.20473677564166
4	GG	33.2395348188639	2.2	9.28333333333333	3.95035460992908	75.0560789628231	8.08503543585168
4	GG	33.4308503221129	2.2	13.7166666666667	6.18796992481203	110.877461970355	8.08341156527501
4	GG	33.6963493878462	2.2	18.3	8.578125	149.830190222984	8.18744208868764
4	GG	34.0385419862231	2.2	4.25	2.02380952380952	32.0631411227967	7.54426849948157
4	GG	34.1456340463508	2.2	8.1	3.375	61.7701504695586	7.62594450241464
4	GG	34.3171486738991	2.2	10.1333333333333	3.77639751552795	82.4671368489631	8.13820429430557
4	GG	34.5226873413839	2.2	12.65	3.45	108.279580115429	8.5596506020102
4	GG	34.7703377304293	2.2	30	11.3924050632911	254.468157566006	8.48227191886687
4	GG	35.3083080012272	2.3	6.9	2.46428571428571	53.9862961662355	7.82410089365733
4	GG	35.4597428675015	2.3	18.0666666666667	7.37414965986394	147.705142320107	8.17556138303177
4	GG	35.7980310678529	2.3	30	13.953488372093	255.525803863152	8.51752679543841
4	GG	36.3360013386508	2.4	7.55	3.43181818181818	60.0015051792337	7.94721922903758
4	GG	36.4983127422819	2.4	16.7833333333333	8.12096774193548	137.173662839745	8.17320731915066
4	GG	36.8151267534931	2.4	30	11.5384615384615	245.526592726743	8.1842197575581
4	GG	37.353097024291	2.5	19.8333333333333	6.07142857142857	168.440304725475	8.49278847355338
4	GG	37.7209470954068	2.5	16.65	7.4	125.943411207066	7.56416884126524
4	GG	38.035530022032	2.5	24.45	10.2587412587413	204.353129688713	8.35800121426228
4	GG	38.4806313969379	2.5	11.0833333333333	3.82183908045977	96.551815043657	8.7114419588262
4	GG	38.7020665420978	2.5	21.8166666666667	10.472	160.908138199444	7.37546851945505
4	GG	39.1031039964303	2.5	30	10.2857142857143	261.001076530833	8.70003588436111
4	GG	39.6410742672282	2.6	1.23333333333333	0.445783132530121	8.95541686067257	7.26114880595073
4	GG	39.6976880385978	2.6	30	14.1732283464567	245.784573069433	8.19281910231443
4	GG	40.2356583093957	2.7	5.9	2.72307692307692	47.6969328342885	8.08422590411669
4	GG	40.3703600412751	2.7	22.85	8.11242603550296	191.862822245808	8.39662241775964
4	GG	40.7886884011491	2.7	22.3	7.68965517241379	187.811244480081	8.42202890045206
4	GG	41.1978135371058	2.7	30	8.61244019138756	241.976972494518	8.06589908315061
4	GG	41.7357838079037	2.8	20.7333333333333	7.49397590361446	161.101206722236	7.7701546650596
4	GG	42.118693699975	2.8	10.0666666666667	5.03333333333333	80.7959090123418	8.0260836767227
4	GG	42.3231168251667	2.8	11.9166666666667	3.84408602150538	94.2519564798291	7.90925508921643
4	GG	42.5584962489891	2.8	22	11.6814159292035	168.925935341872	7.67845160644873
4	GG	42.9626014446273	2.8	18.4166666666667	6.61676646706587	156.422514060907	8.49353017525285
4	GG	43.306746242017	2.8	30	6.69144981412639	275.605682543726	9.18685608479085
4	GG	43.8447165128148	2.9	27.8666666666667	15.4814814814815	226.43954415429	8.12582096247452
4	GG	44.3469894302368	2.9	5.58333333333333	2.83898305084746	45.8340903524391	8.20909080939207
4	GG	44.4763923362245	2.9	30	12	261.606322201558	8.72021074005193
4	GG	45.0143626070224	3	28.6	7.8	251.450622071693	8.79197979271652
4	GG	45.5289064896673	3	21.6	10.7107438016529	170.087287558973	7.87441146106359
4	GG	45.9263184315476	3	17.2666666666667	9.08771929824561	130.756394651121	7.57276416898383
4	GG	46.251220124383	3	15.7333333333333	6.69503546099291	132.647674656904	8.43099627056592
4	GG	46.5504643444795	3	30	11.5384615384615	247.961578231656	8.26538594105521
4	GG	47.0884346152774	3.1	26.9333333333333	14.4285714285714	204.480597107621	7.59210137775822
4	GG	47.5750899405974	3.1	18.7166666666667	10.0267857142857	129.454969949297	6.91656117271397
4	GG	47.9242546783056	3.1	11.6833333333333	6.04310344827586	84.7799475576674	7.25648623888737
4	GG	48.1557297041025	3.1	16.1333333333333	7.33333333333333	128.2455923665	7.94910696486568
4	GG	48.461667177957	3.1	9.41666666666667	4.59349593495935	68.5319182750412	7.27772583451765
4	GG	48.655213765792	3.1	5.26666666666667	2.84684684684685	41.8746121129666	7.95087571765188
4	GG	48.7793178458879	3.1	17.7666666666667	7.8962962962963	152.489472162229	8.58289711982527
4	GG	49.1125861059208	3.1	11.5333333333333	5.01449275362319	89.6877910440624	7.77639806740426
4	GG	49.3415511615585	3.1	16.75	8.81578947368421	133.275229003042	7.95673008973384
4	GG	49.6578074016232	3.1	29.5	14.047619047619	233.116325134681	7.90224830965021
4	GG	50.1874111052236	3.1	26.8833333333333	12.0373134328358	203.393807909393	7.56579570648702
4	GG	50.6732297738239	3.1	7.06666666666667	3.11764705882353	51.5458204927299	7.29421988104669
4	GG	50.8274534958307	3.1	5.81666666666667	2.47517730496454	43.4613115862416	7.47185872542836
4	GG	50.9607607998439	3.1	5.21666666666667	2.5241935483871	37.8100239349329	7.24792791084975
4	GG	51.0840282232201	3.1	23.1833333333333	9.72727272727273	179.267303300428	7.73259395975965
4	GG	51.507934294559	3.1	11.2833333333333	5.09022556390977	85.886184888268	7.61177414076231
4	GG	51.732716066598	3.1	10.3666666666667	5.31623931623932	82.6411246682024	7.97181266895843
4	GG	51.9421591321082	3.1	9.73333333333333	2.7037037037037	86.0902258144401	8.84488621381234
4	GG	52.1410045458349	3.1	28.8	8.42926829268293	228.460291181045	7.93264899934184
4	GG	52.6588950553589	3.1	15.6833333333333	4.39719626168224	116.642861033074	7.43737689902701
4	GG	52.9573026187356	3.1	21.25	10.5371900826446	168.98647478625	7.95230469582355
4	GG	53.3488579635776	3.1	10.6833333333333	3.52197802197802	86.7884614799532	8.12372494352136
4	GG	53.5635998549796	3.1	3.95	1.99159663865546	31.4356134025647	7.95838313988981
4	GG	53.6656719747888	3.1	6.03333333333333	2.33548387096774	32.5412847110692	5.39358310128219
4	GG	53.8026047912542	3.1	1.03333333333333	0.558558558558559	7.88313779830154	7.6288430306144
4	GG	53.8558719357448	3.1	5.8	2.38356164383562	44.7105661756727	7.70871830615047
4	GG	53.9889003541848	3.1	16.25	5.078125	126.083019419853	7.75895504122174
4	GG	54.296790027052	3.1	11.8666666666667	6.13793103448276	102.025218886491	8.59763080504136
4	GG	54.5313327941546	3.1	1.03333333333333	0.516666666666667	7.86977810409934	7.61591429428969
4	GG	54.5845999386453	3.1	30	10.1123595505618	253.718593615943	8.45728645386476
4	GG	55.1225702094432	3.2	13.6333333333333	3.93269230769231	110.860918399805	8.13160770658713
4	GG	55.3866748473102	3.2	2.51666666666667	0.955696202531646	20.3218149969004	8.0748933762518
4	GG	55.46476280782	3.2	12.8833333333333	6.0390625	104.752867640122	8.13088235240277
4	GG	55.7163175948909	3.2	8.6	4.64864864864865	60.8308592575225	7.0733557276189
4	GG	55.8961987896367	3.2	25.5	12.6446280991736	209.553296426062	8.21777633043381
4	GG	56.3588699556573	3.2	19.2666666666667	8.25714285714286	162.872010602316	8.45356456413407
4	GG	56.7172379172826	3.2	30	9.83606557377049	232.063710826274	7.73545702754248
4	GG	57.2552081880805	3.3	30	14.7540983606557	239.649196768165	7.98830655893883
4	GG	57.7931784588784	3.4	17.5	6.7741935483871	144.87733584997	8.2787049057126
4	GG	58.1219845497393	3.4	14.7166666666667	8.40952380952381	116.810964207654	7.93732486122227
4	GG	58.4042167498676	3.4	5	2.77777777777778	40.1861552492224	8.03723104984448
4	GG	58.5238586607916	3.4	28.0166666666667	16.1634615384615	223.695519431515	7.98437309095234
4	GG	59.0286415483728	3.4	7.66666666666667	4.33962264150943	61.783884528455	8.05876754718978
4	GG	59.1929051510166	3.4	4.4	1.6	33.4543935584703	7.6032712632887
4	GG	59.3025071813036	3.4	11.4166666666667	4.85815602836879	99.6905277953023	8.73201703316517
4	GG	59.5295200379285	3.4	7.4	4.35294117647059	55.7967585535493	7.54010250723639
4	GG	59.6893214714004	3.4	20.55	11.5233644859813	160.503879063997	7.81040774034047
4	GG	60.0691636221659	3.4	15.65	5.76073619631902	129.121821944099	8.25059565138012
4	GG	60.3670134143962	3.4	7.06666666666667	4.1980198019802	52.467612251998	7.4246621111318
4	GG	60.521237136403	3.4	14.8333333333333	8.81188118811881	109.743670614427	7.39844970434342
4	GG	60.8054215355441	3.4	6.18333333333333	3.67326732673267	42.9180776106754	6.94092899364023
4	GG	60.9448643221687	3.4	14.4166666666667	8.00925925925926	113.135359461377	7.8475393846042
4	GG	61.2220765819785	3.4	8.63333333333333	4.46551724137931	66.5770029932103	7.71162196832552
4	GG	61.4025155478708	3.4	6.41666666666667	3.5981308411215	43.0255872340329	6.70528632218694
4	GG	61.545862732521	3.4	30	16.2162162162162	217.433307040374	7.2477769013458
4	GG	62.0838330033188	3.5	7.83333333333333	3.45588235294118	67.5159329103949	8.6190552651568
4	GG	62.2508854616952	3.5	30	12.0805369127517	233.95869066603	7.79862302220098
4	GG	62.7888557324931	3.5	3.36666666666667	1.81981981981982	25.8926131568078	7.69087519509142
4	GG	62.8811668572386	3.5	5.75	2.63358778625954	41.1863470273162	7.16284296127238
4	GG	63.0133586189587	3.5	10.4	4.8	85.4208220787266	8.21354058449294
4	GG	63.2233594556155	3.5	14.8333333333333	8.3177570093458	103.122975248547	6.95211069091328
4	GG	63.5075438547565	3.5	6.05	3.39252336448598	48.5515614029984	8.02505147156999
4	GG	63.6447555567951	3.5	7.45	3.06164383561644	65.1180290691935	8.74067504284476
4	GG	63.8053936469868	3.5	30	15	225.875866995787	7.52919556652623
4	GG	64.3433639177846	3.5	16.8666666666667	5.91812865497076	139.514549088171	8.2716135823026
4	GG	64.6615723568621	3.5	6.55	3.74285714285714	47.4341391377343	7.24185330347089
4	GG	64.8071506260982	3.5	8.28333333333333	4.04065040650407	62.7808195495032	7.57917338625793
4	GG	64.9817329949523	3.5	6.75	3.29268292682927	51.5607910440595	7.63863571023104
4	GG	65.1306578910674	3.5	1.28333333333333	0.762376237623762	10.5320090698798	8.20676031419204
4	GG	65.1881083191568	3.5	5.28333333333333	2.38345864661654	36.7336256020783	6.95273670701797
4	GG	65.3124912848259	3.5	18.4166666666667	7.31788079470199	151.853583862868	8.24544346766702
4	GG	65.6566360822156	3.5	2.45	1.45544554455446	15.598851699734	6.3668782447894
4	GG	65.7336085004324	3.5	30	12.9496402877698	242.185634791896	8.07285449306321
4	GG	66.2715787712303	3.5	19.9666666666667	10.7927927927928	156.69191993095	7.84767545564024
4	GG	66.6416599269321	3.5	15.6	3.98297872340426	136.211819738178	8.73152690629344
4	GG	66.9386730624426	3.5	19.4666666666667	8.71641791044776	160.197820971421	8.22934011839492
4	GG	67.3003876509469	3.5	30	13.0434782608696	245.792375805851	8.19307919352838
4	GG	67.8383579217448	3.5	1.81666666666667	0.858267716535433	15.7940707383426	8.69398389266564
4	GG	67.9047326881782	3.5	20.5166666666667	6.12437810945274	164.886403080512	8.0367052679372
4	GG	68.2840170677972	3.5	22.7833333333333	7.59444444444444	187.207641058883	8.21686793235772
4	GG	68.7012298853781	3.5	4.43333333333333	2.6078431372549	34.5584166838209	7.79513158281675
4	GG	68.8113896868116	3.5	7.75	3.54961832061069	60.6693778833131	7.82830682365331
4	GG	68.9770477173217	3.5	1.1	0.640776699029126	8.02376603026364	7.29433275478513
4	GG	69.0314304041053	3.5	12.1	7.11764705882353	85.2619489554735	7.04644206243583
4	GG	69.2698775692334	3.5	30	13.4328358208955	256.976680351909	8.56588934506364
4	GG	69.8078478400313	3.5	18.6333333333333	9.47457627118644	143.104279985259	7.68001502604254
4	GG	70.1556181498732	3.5	30	12.5	252.213381596464	8.40711271988213
4	GG	70.6935884206711	3.5	30	11.4649681528662	263.447087472791	8.78156958242636
4	GG	71.231558691469	3.5	10.7833333333333	6.10377358490566	86.0015300503096	7.97541236942593
4	GG	71.4479738963104	3.5	30	10.5882352941176	258.35946218397	8.61198207279901
4	GG	71.9859441671083	3.5	4.33333333333333	2.24137931034483	33.3003812504633	7.68470336549154
4	GG	72.0944306551023	3.5	13.6666666666667	7.06896551724138	102.992525882175	7.53603847918354
4	GG	72.3590930641159	3.5	1.28333333333333	0.693693693693694	9.74031240703377	7.58985382366268
4	GG	72.4165434922052	3.5	12.6833333333333	7.31730769230769	89.7434288848666	7.07569741536399
4	GG	72.6647516523971	3.5	19.8	11.4230769230769	163.473524356845	8.25623860388104
4	GG	73.0320439523664	3.5	3.01666666666667	1.79207920792079	23.1576128034988	7.67655673044158
4	GG	73.1184984800737	3.5	2.18333333333333	1.15929203539823	15.0067104156866	6.87330248046714
4	GG	73.1910087291185	3.5	27.9333333333333	13.1968503937008	212.453659366922	7.60573959547454
4	GG	73.6943971888335	3.5	17.6	6.64150943396227	141.354991845899	8.03153362760792
4	GG	74.0248765931339	3.5	24.3666666666667	13.537037037037	198.196556762931	8.13392161817773
4	GG	74.4685835401735	3.5	9.56666666666667	4.1294964028777	85.0579785414106	8.8910778963147
4	GG	74.6646400981678	3.5	30	6.87022900763359	242.412650663162	8.08042168877207
4	GG	75.2026103689657	3.5	30	14.6341463414634	222.578564867558	7.41928549558527
4	GG	75.7405806397636	3.5	30	12.5	237.390690079202	7.91302300264006
4	GG	76.2785509105614	3.5	18.05	9.93577981651376	125.558403538963	6.95614424038576
4	GG	76.6165602253396	3.5	30	16.9811320754717	255.743087554869	8.5247695851623
4	GG	77.1545304961375	3.5	10.5333333333333	6.32	81.6306621361908	7.74974640533457
4	GG	77.3667624173802	3.5	9.5	5.58823529411765	66.007558114292	6.94816401203074
4	GG	77.5617034330814	3.5	12.4	6.04878048780488	91.6741325231978	7.39307520348369
4	GG	77.8051705385281	3.5	6.23333333333333	3.59615384615385	48.5600995927338	7.79039030899472
4	GG	77.9454499818725	3.5	15.1	3.40601503759398	132.371724812393	8.7663393915492
4	GG	78.2340965501855	3.5	30	17.4757281553398	241.838816549698	8.06129388498993
4	GG	78.7720668209834	3.5	20.3666666666667	9.776	149.599681418374	7.34531987324257
4	GG	79.1488412304432	3.5	5.18333333333333	2.96190476190476	39.4251000321769	7.60612862357111
4	GG	79.2715508826729	3.5	23.5666666666667	10.3970588235294	175.706600084107	7.45572560470042
4	GG	79.7018713221965	3.5	7.11666666666667	3.44354838709677	55.5522248817026	7.80593323864674
4	GG	79.8569317009231	3.5	30	12.7659574468085	247.015689024276	8.2338563008092
4	GG	80.394901971721	3.5	5.6	2.38297872340426	42.7793879016753	7.63917641101345
4	GG	80.5245837632819	3.5	3.71666666666667	2.25252525252525	26.641340387522	7.16807364686691
4	GG	80.6227514850657	3.5	30	11.0429447852761	256.008926021326	8.53363086737752
4	GG	81.1607217558636	3.5	15.5666666666667	7.78333333333333	123.703517772666	7.94669279053529
4	GG	81.4571771202276	3.5	9.31666666666667	5.22429906542056	73.9678246854442	7.93930139736432
4	GG	81.6490503946231	3.5	1.15	0.683168316831683	8.21791858694205	7.14601616255831
4	GG	81.7042697381264	3.5	3.71666666666667	2.02727272727273	29.0656395688298	7.82035145349681
4	GG	81.8024374599102	3.5	4.26666666666667	1.8962962962963	32.9937866717857	7.73291875119977
4	GG	81.9098084056112	3.5	6.28333333333333	3.625	42.2000053661021	6.71618122537434
4	GG	82.0509245056753	3.5	17.4	5.86516853932584	152.817548163308	8.78261771053492
4	GG	82.3780572830968	3.5	5.2	2.4375	42.5936509230437	8.19108671596995
4	GG	82.5010458208997	3.5	12.5166666666667	4.01604278074866	92.3583916156109	7.37883288540167
4	GG	82.7464651253591	3.5	30	11.9205298013245	242.102812483798	8.07009374945992
4	GG	83.284435396157	3.5	9.36666666666667	3.13966480446927	77.1957230098945	8.24153626440155
4	GG	83.4771453272722	3.5	6.2	3.44444444444444	50.4948958451367	8.14433803953818
4	GG	83.6168669994701	3.5	5.33333333333333	3.16831683168317	41.6879183908515	7.81648469828465
4	GG	83.7420866218591	3.5	20.4166666666667	7.20588235294117	154.069683496224	7.54627021205995
4	GG	84.1196976880386	3.5	4.98333333333333	2.09090909090909	34.1452459004578	6.85188880945641
4	GG	84.2390607133893	3.5	7.18333333333333	3.03521126760563	54.6148626917032	7.6029971264552
4	GG	84.3952366344089	3.5	25.3833333333333	14.5047619047619	203.627738030088	8.02210392764628
4	GG	84.8559556014168	3.5	20.2833333333333	11.2685185185185	153.303496713847	7.55810172788071
4	GG	85.2313355830103	3.5	12.5666666666667	4.74213836477987	96.4692976200906	7.6766019326332
4	GG	85.4775915441894	3.5	7.75	1.82352941176471	65.620947646391	8.46721905114722
4	GG	85.6432495746995	3.5	5.76666666666667	3.4949494949495	44.4852088021271	7.71419805817233
4	GG	85.7757202219929	3.5	19.45	9.1171875	155.091205230972	7.97384088591114
4	GG	86.137155924924	3.5	3.51666666666667	2.04854368932039	26.6562538483798	7.57997739764354
4	GG	86.2319770198288	3.5	1.75	0.921052631578947	15.0760404867107	8.61488027812037
4	GG	86.2972362439691	3.5	1.38333333333333	0.768518518518518	11.5088439920566	8.31964625931806
4	GG	86.356359985498	3.5	30	17.1428571428571	256.089433682602	8.53631445608672
4	GG	86.8943302562959	3.5	30	13.0434782608696	226.150452117398	7.53834840391326
4	GG	87.4323005270938	3.5	30	14.7540983606557	259.065707449368	8.63552358164561
4	GG	87.9702707978916	3.5	30	12.1621621621622	262.768165526254	8.75893885087515
4	GG	88.5082410686895	3.5	30	16.8224299065421	238.742136146243	7.95807120487477
4	GG	89.0462113394874	3.5	30	8.41121495327103	249.802839305354	8.32676131017846
4	GG	89.5841816102853	3.5	22.7	13.62	170.185433851809	7.49715567629116
5	GG	0	1	4.1	1.14953271028037	35.9756575402084	8.77455061956302
5	GG	0.108525087784738	1	14.7833333333333	4.30582524271845	121.869126816197	8.24368388835603
5	GG	0.402555725622854	1	8.56666666666667	1.79094076655052	72.4752023221558	8.46014034888979
5	GG	0.588640076144418	1	4.15	0.908759124087591	35.6912464305338	8.60030034470693
5	GG	0.698033364631433	1	16.2333333333333	4.50925925925926	125.289155174134	7.71801777253391
5	GG	1.01724182283561	1	5.93333333333333	1.64055299539171	46.089766623994	7.76793819505517
5	GG	1.15760093637054	1	25.3666666666667	6.36820083682008	212.295403506176	8.36906978342348
5	GG	1.63540072285748	1	5.11666666666667	1.35840707964602	36.8582975826604	7.20357607478705
5	GG	1.76157922492186	1	30	8.91089108910891	252.86641479221	8.42888049307366
5	GG	2.31983227648655	1.1	22.2	7.01052631578947	176.849250659184	7.96618246212541
5	GG	2.74264601849589	1.1	9.63333333333333	1.78947368421053	78.2151935768483	8.11922424673166
5	GG	2.94725198399939	1.1	18.6833333333333	4.43083003952569	151.18139838499	8.09177868251505
5	GG	3.30900227661518	1.1	22.15	6.95811518324607	173.131387844174	7.81631547829227
5	GG	3.73094781792224	1.1	9.56666666666667	2.9740932642487	80.6193202199229	8.42710664319752
5	GG	3.93439618248936	1.1	5.73333333333333	1.93258426966292	43.1257829856923	7.52193889285331
5	GG	4.07128249321518	1.1	14.9	4.23696682464455	121.017469854589	8.12197784258987
5	GG	4.36733893269194	1.1	23.5	7.01492537313433	185.629366802845	7.89912199161044
5	GG	4.8127258929605	1.1	22.9	5.28461538461538	187.814190174206	8.20149302070767
5	GG	5.24769444480173	1.1	27.4666666666667	8.28140703517588	238.136866257535	8.67003153850248
5	GG	5.76195866078434	1.1	15.4666666666667	3.36231884057971	125.722363817505	8.12860110889044
5	GG	6.06785470822026	1.1	20.5	6.72131147540984	157.965701578784	7.70564397945287
5	GG	6.46114962635215	1.1	7.66666666666667	2.3	58.6438351328626	7.64919588689513
5	GG	6.63160636423271	1.1	14.25	3.42	121.347738920035	8.51563080140598
5	GG	6.91637619457986	1.1	9.33333333333333	2.51121076233184	79.7550215266331	8.54518087785355
5	GG	7.11577295586969	1.1	10.5666666666667	3.00473933649289	80.7777498601211	7.6445820056897
5	GG	7.33658533448237	1.1	16.55	3.13249211356467	129.755867103594	7.84023366184861
5	GG	7.6612923971343	1.1	9.65	2.82439024390244	86.3109784748736	8.94414284713716
5	GG	7.86618776287189	1.1	9.85	2.58078602620087	78.5429289720148	7.97390141847866
5	GG	8.07455593141858	1.1	8.3	2.59375	62.5168234389857	7.53214740228744
5	GG	8.25600987819466	1.1	4.18333333333333	1.11061946902655	33.6470137715023	8.04311086171369
5	GG	8.36598196714986	1.1	7.01666666666667	1.99526066350711	53.556595511727	7.63276895654067
5	GG	8.52515209590081	1.1	15.3333333333333	3.03630363036304	134.545961768791	8.77473663709505
5	GG	8.82873294146399	1.1	21.1666666666667	6.68421052631579	180.614528718457	8.53296986071453
5	GG	9.23360386895958	1.1	10.1666666666667	3.31521739130435	77.8831590799225	7.66063859802517
5	GG	9.44747064195404	1.1	16.8166666666667	4.23949579831933	111.530953825	6.63216772001981
5	GG	9.77680810835146	1.1	4.88333333333333	1.27391304347826	32.4890225978277	6.65304217020362
5	GG	9.89893500713855	1.1	30	8.18181818181818	237.64621583183	7.92154052772766
5	GG	10.4571880587032	1.2	12.8666666666667	2.67128027681661	100.478264066274	7.80919150774149
5	GG	10.7179376696207	1.2	17.6166666666667	4.33196721311475	138.044186706272	7.83599924538917
5	GG	11.0611663472546	1.2	30	7.86026200873363	278.791306439719	9.29304354799063
5	GG	11.6194193988193	1.3	24.6666666666667	4.30232558139535	209.594596346358	8.49707823025775
5	GG	12.0850643754743	1.3	24.8	9.07317073170732	197.334854643405	7.95705059045986
5	GG	12.5530245540021	1.3	10.65	2.60816326530612	78.6348656790221	7.38355546281898
5	GG	12.7752839337852	1.3	21.5	5.94470046082949	163.789075860252	7.61809655163961
5	GG	13.1859428659627	1.3	7.53333333333333	2.70658682634731	58.9578061277156	7.82625745058172
5	GG	13.3540844019705	1.3	13.9666666666667	3.55084745762712	111.710621412402	7.99837384814331
5	GG	13.6339344283381	1.3	30	9.04522613065327	221.579329170415	7.38597763901383
5	GG	14.1921874799028	1.4	23.5833333333333	5.24074074074074	195.326537299957	8.28239734134095
5	GG	14.6390214413418	1.4	7.16666666666667	2.70440251572327	53.8002048727604	7.50700533108285
5	GG	14.8007961721996	1.4	12.2166666666667	1.76201923076923	108.826996644967	8.90807612373538
5	GG	15.0502591739874	1.4	10.5	2.33333333333333	84.0679636652413	8.00647273002298
5	GG	15.2699139516637	1.4	8.21666666666667	2.83333333333333	61.5099126365715	7.48599342432919
5	GG	15.4499208972694	1.4	9.95	3.55357142857143	74.2043181209448	7.4577204141653
5	GG	15.6600254672206	1.4	5.55	1.86033519553073	43.8006605284283	7.89201090602311
5	GG	15.7937283753714	1.4	4.35	1.48295454545455	32.8223363898583	7.54536468732375
5	GG	15.9065944666675	1.4	23.1833333333333	8.74842767295597	193.873870686578	8.36264000085887
5	GG	16.3464828224883	1.4	11.4833333333333	2.60984848484848	90.530771094817	7.88366656848914
5	GG	16.5832122139761	1.4	27.0833333333333	5.32786885245902	219.77584922059	8.11480058660639
5	GG	17.0908202245746	1.4	15	2.79503105590062	122.329216267616	8.15528108450773
5	GG	17.3886130654559	1.4	11.8333333333333	3.73684210526316	96.6983434183627	8.17169099310108
5	GG	17.6314198618596	1.4	14.2333333333333	3.99065420560748	119.827074578299	8.41876402189451
5	GG	17.9159002919727	1.4	7.2	1.96363636363636	58.3822987688482	8.10865260678447
5	GG	18.0782538232987	1.4	21.4	6.90322580645161	158.059987014495	7.38598070161192
5	GG	18.4871763540716	1.4	14.2833333333333	4.86931818181818	106.508254876807	7.45682064481726
5	GG	18.7725249848869	1.4	19.8166666666667	7.62179487179487	151.276241496416	7.63378846912106
5	GG	19.153954493421	1.4	27.85	9.4406779661017	212.056191602394	7.61422591031935
5	GG	19.6748749147877	1.4	19.1666666666667	4.10714285714286	147.659917795491	7.70399571106909
5	GG	20.0450178141922	1.4	30	8.78048780487805	262.447686483923	8.74825621613075
5	GG	20.6032708657569	1.5	30	9.13705583756345	254.47785077556	8.48259502585199
5	GG	21.1615239173216	1.6	5.03333333333333	1.92356687898089	38.966176940526	7.74162455772039
5	GG	21.2862554182155	1.6	30	6.29370629370629	280.858681525471	9.36195605084904
5	GG	21.8445084697802	1.7	30	8.78048780487805	266.901237388738	8.89670791295793
5	GG	22.4027615213449	1.8	16.6	5.32620320855615	125.658435706688	7.56978528353542
5	GG	22.7283367846991	1.8	30	7.05882352941176	253.952188334216	8.46507294447385
5	GG	23.2865898362638	1.9	17.0833333333333	4.68036529680365	131.168304838092	7.6781446734493
5	GG	23.6205577064067	1.9	11.35	2.80246913580247	88.5426643203587	7.80111579915055
5	GG	23.8549718960217	1.9	30	11.0429447852761	248.928506411222	8.29761688037408
5	GG	24.4132249475864	2	11.3333333333333	4.92753623188406	87.2934914376371	7.70236689155621
5	GG	24.6473497369674	2	22.4166666666667	6.69154228855721	187.388583318114	8.35934200675602
5	GG	25.0739256820199	2	20.4166666666667	8.75	154.637572087623	7.57408516347543
5	GG	25.4657735989813	2	10.7333333333333	4.87878787878788	77.6425744973131	7.23378023266892
5	GG	25.689479979935	2	19.1	6.7810650887574	147.057973669648	7.69937034919623
5	GG	26.0584652784031	2	11.5833333333333	4.48387096774194	96.8292694632362	8.3593613925096
5	GG	26.2969310712954	2	21.1833333333333	4.90733590733591	176.680777593208	8.34055598394373
5	GG	26.7020913990251	2	3.95	1.63448275862069	31.310046675125	7.92659409496836
5	GG	26.808011884703	2	21.4333333333333	5.79279279279279	179.194403811716	8.36054761174414
5	GG	27.2175132159441	2	27.1833333333333	6.15471698113207	227.201168237871	8.35810551457527
5	GG	27.7268576279471	2	9.16666666666667	4.07407407407407	71.4493066773338	7.79446981934551
5	GG	27.923360386896	2	19.1833333333333	6.12234042553191	155.228185969518	8.0918255066647
5	GG	28.2937926865346	2	29.8666666666667	12.8920863309353	248.899666342496	8.33369418557464
5	GG	28.8497305362265	2	24.9166666666667	9.34375	205.414566832849	8.24406288292369
5	GG	29.3197165163929	2	16.3333333333333	3.03405572755418	130.929851425988	8.01611335261153
5	GG	29.6406613760017	2	30	13.4328358208955	239.357830379295	7.97859434597649
5	GG	30.1989144275664	2.1	16.6333333333333	7.56060606060606	140.617888560352	8.45398127617344
5	GG	30.5250684913888	2.1	18.2666666666667	5.48	150.204923711684	8.22289728348635
5	GG	30.8795837781522	2.1	10.9166666666667	3.07511737089202	81.6452564512744	7.47895478942971
5	GG	31.1064735616809	2.1	11.0333333333333	5.21259842519685	78.0459410100837	7.07365024260578
5	GG	31.3353891468481	2.1	10.3666666666667	3.8159509202454	83.9230590932408	8.09547193825474
5	GG	31.5527287226517	2.1	14.8666666666667	4.11059907834101	119.065215678324	8.00887100975272
5	GG	31.8482063616603	2.1	30	10.8433734939759	253.71733986377	8.45724466212567
5	GG	32.406459413225	2.2	23.9833333333333	9.28387096774193	197.409450889692	8.23110983556743
5	GG	32.8602389802822	2.2	10.9666666666667	4.56944444444444	88.3536821391794	8.0565667604115
5	GG	33.0879969645131	2.2	6.05	2.4527027027027	42.8441558741112	7.08167865687788
5	GG	33.2303818796867	2.2	26.5833333333333	10.0314465408805	210.797229341902	7.92967633888034
5	GG	33.7293078832624	2.2	10.8	2.52140077821012	96.3190974794635	8.91843495180217
5	GG	33.9541718651524	2.2	9.85	3.91390728476821	80.4871685598182	8.17128614820489
5	GG	34.1625400336991	2.2	27.0666666666667	11.2	211.774681934605	7.82418775620461
5	GG	34.6698586440635	2.2	7.58333333333333	2.79141104294479	57.287308069098	7.55437029482611
5	GG	34.8388683807736	2.2	30	10.2857142857143	254.69402157717	8.489800719239
5	GG	35.3971214323383	2.3	13.2	5.07692307692308	101.572887699987	7.69491573484754
5	GG	35.6636590479376	2.3	10.0333333333333	4.77777777777778	80.2219019401784	7.99553839935333
5	GG	35.8752106190593	2.3	7.56666666666667	2.87341772151899	60.7434832299114	8.0277731140852
5	GG	36.0439309555353	2.3	23.3	9.91489361702128	168.896898908401	7.24879394456658
5	GG	36.4858451129948	2.3	8.33333333333333	3.28947368421053	65.5573326537813	7.86687991845376
5	GG	36.667877860239	2.3	21.0333333333333	6.78494623655914	178.69756267451	8.49592215568192
5	GG	37.0704335858619	2.3	30	9.13705583756345	270.669503333607	9.02231677778689
5	GG	37.6286866374266	2.4	15.4833333333333	6.93283582089552	127.293298915188	8.22131101712734
5	GG	37.9348720850966	2.4	12.3833333333333	5.67175572519084	101.842722472618	8.22417678109968
5	GG	38.1872290892253	2.4	7.58333333333333	3.5	57.3400961488342	7.56133136028583
5	GG	38.3562388259354	2.4	30	13.6363636363636	255.832500876207	8.52775002920689
5	GG	38.9144918775001	2.5	9.78333333333333	4.9327731092437	73.5883768725953	7.521810242514
5	GG	39.1217024451105	2.5	8.75	4.1015625	68.6029265100973	7.84033445829683
5	GG	39.310970198207	2.5	6.3	2.57142857142857	50.7135269951646	8.04976618970866
5	GG	39.457696116892	2.5	27.4833333333333	7.56422018348624	206.828304987179	7.52559023604048
5	GG	39.9722497331087	2.5	16.5	4.30434782608696	124.877815660894	7.56835246429662
5	GG	40.2960885950584	2.5	13.65	6.60483870967742	112.305761454043	8.22752831165151
5	GG	40.5704400169782	2.5	22.95	9.76595744680851	186.994664695164	8.1479156729919
5	GG	41.0062767695217	2.5	16.2666666666667	5.05699481865285	134.732032328353	8.28270690543154
5	GG	41.3260640281941	2.5	30	5.88235294117647	266.547236293562	8.88490787645207
5	GG	41.8843170797587	2.6	30	10.5882352941176	264.425978790632	8.81419929302107
5	GG	42.4425701313234	2.7	17.7	7.08	155.158284476167	8.76600477266479
5	GG	42.7872458101278	2.7	29.85	9.89502762430939	245.861607119531	8.23656975274809
5	GG	43.3428942595856	2.7	12.1833333333333	5.33576642335766	97.0530272002348	7.96604874420532
5	GG	43.5917784609053	2.7	5.41666666666667	2.80172413793103	41.299597931065	7.6245411565043
5	GG	43.7231661671833	2.7	13.4	7.17857142857143	99.231800217872	7.40535822521433
5	GG	43.9931765855918	2.7	7.73333333333333	4	54.0623084154081	6.99081574337173
5	GG	44.1647909244087	2.7	25.6833333333333	10.7762237762238	188.388656105768	7.33505474779108
5	GG	44.6480893153434	2.7	13.1666666666667	4.84662576687117	103.646750436462	7.87190509644018
5	GG	44.9140481304745	2.7	15.9333333333333	7.13432835820895	116.265467426637	7.29699586359648
5	GG	45.228047384465	2.7	30	10.9090909090909	265.138154797693	8.83793849325642
5	GG	45.7863004360297	2.8	11.5666666666667	5.29770992366412	90.3980782709613	7.81539581593325
5	GG	46.024476828688	2.8	6.05	3.07627118644068	42.2542029090553	6.98416577009178
5	GG	46.1668617438616	2.8	30	15.2542372881356	258.58212740837	8.61940424694567
5	GG	46.7251147954262	2.9	10.9	5.40495867768595	72.2644123406426	6.62976260005896
5	GG	46.9517151787208	2.9	11.25	1.8543956043956	89.7847096308035	7.98086307829364
5	GG	47.1843929669313	2.9	4.48333333333333	1.78145695364238	34.6548179827918	7.72969917831788
5	GG	47.2995742601001	2.9	27.8166666666667	13.0390625	229.954351621482	8.26678316194662
5	GG	47.8199158809987	2.9	23.7333333333333	10.7878787878788	183.848182181367	7.74641217056323
5	GG	48.2693544445445	2.9	16.9	9.13513513513514	125.768406388765	7.44191753779673
5	GG	48.6001389121124	2.9	11.45	6.07964601769911	85.4446205251317	7.46241227293727
5	GG	48.836289503132	2.9	24.5666666666667	8.375	199.958577909519	8.139426509207
5	GG	49.3001980783825	2.9	10.2666666666667	4.43165467625899	83.3788684581695	8.12131835631521
5	GG	49.5158012527815	2.9	14.1833333333333	6.5968992248062	121.322579815321	8.55388341823648
5	GG	49.7994134821923	2.9	23.8	10.8181818181818	187.268398150112	7.86842009034082
5	GG	50.2500096466745	2.9	29.5333333333333	14.5245901639344	246.70622315002	8.35348385383814
5	GG	50.8001594916846	2.9	7.68333333333333	3.31654676258993	55.7083020711721	7.25053823052131
5	GG	50.9709056297993	2.9	12.8333333333333	5.74626865671642	109.075201423409	8.49936634468126
5	GG	51.2310764402486	2.9	14.7	4.76756756756757	121.565551882254	8.26976543416697
5	GG	51.5236600769162	2.9	6.83333333333333	2.80821917808219	53.324151682924	7.80353439262302
5	GG	51.6796468030921	2.9	19.3333333333333	9.91452991452992	157.615589597353	8.15253049641478
5	GG	52.0526837048375	2.9	6.33333333333333	1.68141592920354	51.8265649462222	8.18314183361403
5	GG	52.1999884239907	2.9	3.55	1.63846153846154	22.7262418613498	6.40175827080277
5	GG	52.2989633040504	2.9	4.18333333333333	1.90151515151515	30.6054879799055	7.31605290356306
5	GG	52.4089353930056	2.9	10.1833333333333	5.55454545454545	74.1914887537022	7.28557991034719
5	GG	52.6230915662341	2.9	30	12.5	257.047665873652	8.56825552912173
5	GG	53.1813446177988	3	8.21666666666667	4.48181818181818	58.9436735481349	7.17367223709552
5	GG	53.3613515634044	3	12.7833333333333	6.61206896551724	102.833939096076	8.04437593971908
5	GG	53.6206541731514	3	6.15	2.15789473684211	50.4045344346719	8.19585925767022
5	GG	53.7647754897296	3	6.9	3.72972972972973	49.6071875462413	7.18944747046975
5	GG	53.9219198168419	3	27.25	12.4809160305344	224.511498961601	8.23895409033397
5	GG	54.4324218297813	3	6.2	2.73529411764706	49.511736821337	7.98576400344145
5	GG	54.5774113470617	3	20.8	5.59641255605381	174.189147822574	8.37447826070065
5	GG	54.9759154694072	3	22.7	7.91860465116279	161.544261842396	7.11648730583243
5	GG	55.4074112184394	3	4.11666666666667	2.28703703703704	29.8524660262409	7.25161118046337
5	GG	55.5162257064582	3	13.2833333333333	6.03787878787879	110.405526348841	8.31158291208338
5	GG	55.784210323228	3	19.1833333333333	7.37820512820513	159.019941255535	8.28948433999314
5	GG	56.1546426228665	3	17.7166666666667	4.52340425531915	151.125680682782	8.53014190119185
5	GG	56.499607701905	3	8.88333333333333	3.65068493150685	72.8807351646407	8.204210337483
5	GG	56.6911906568743	3	5.66666666666667	2.6984126984127	42.7673219408866	7.54717446015645
5	GG	56.8269193666637	3	10.0333333333333	4.09523809523809	76.1128603643956	7.58599937186667
5	GG	57.0384709377854	3	11.2166666666667	3.34825870646766	73.9775643481529	6.59532520191557
5	GG	57.2705699255277	3	30	12.3287671232877	244.954412964908	8.16514709883028
5	GG	57.8288229770924	3.1	15.3166666666667	8.35454545454546	115.319185907794	7.52900016808234
5	GG	58.1321144224215	3.1	6.73333333333333	3.57522123893805	40.8691645646022	6.069677905634
5	GG	58.2863647471929	3.1	24.6833333333333	13.5871559633028	202.188066078558	8.1912788418052
5	GG	58.752299124082	3.1	19.3	6.61714285714286	154.921380009533	8.02701450826596
5	GG	59.1247572253592	3.1	30	15.6521739130435	253.02581110513	8.43419370350433
5	GG	59.6830102769239	3.2	28.8166666666667	11.2272727272727	229.82978597125	7.97558540096876
5	GG	60.220715911868	3.2	5.36666666666667	2.16107382550336	42.1745012962422	7.85860272600786
5	GG	60.3512354174438	3.2	22.1666666666667	11.5652173913043	191.28474825401	8.62938713927864
5	GG	60.773470358985	3.2	28.2666666666667	14.7478260869565	252.042878869405	8.91661128075725
5	GG	61.301625786204	3.2	30	11.9205298013245	244.097218913028	8.1365739637676
5	GG	61.8598788377687	3.3	11.2166666666667	6.47115384615385	91.3926526509767	8.14793337155811
5	GG	62.091977825511	3.3	4.26666666666667	1.39890710382514	29.6052680822765	6.93873470678356
5	GG	62.2033969156367	3.3	30	16.3636363636364	253.832675725035	8.4610891908345
5	GG	62.7616499672014	3.4	20.2833333333333	9.97540983606557	169.338082011482	8.34863181650693
5	GG	63.1511826822901	3.4	9.75	3.30508474576271	77.0964177219595	7.90732489455994
5	GG	63.3578144494322	3.4	5.3	2.8141592920354	37.6627994566657	7.10618857672938
5	GG	63.4871763540716	3.4	19.05	9.3688524590164	153.461648610518	8.05572958585398
5	GG	63.8552934518374	3.4	8.05	4.55660377358491	57.0043817743792	7.08128966141357
5	GG	64.0324063951021	3.4	6.2	3.04918032786885	45.3174284911853	7.3092626598686
5	GG	64.1773959123825	3.4	11.3	2.52044609665428	99.3598443776799	8.79290658209556
5	GG	64.4109419012953	3.4	16.05	8.75454545454546	120.754053021038	7.52361701065658
5	GG	64.7269669569245	3.4	30	12.7659574468085	233.737769740677	7.7912589913559
5	GG	65.2852200084891	3.5	7.73333333333333	2.2970297029703	58.8787549246168	7.61363210232114
5	GG	65.4568343473061	3.5	20.6166666666667	10.6637931034483	154.068379490233	7.47300143040742
5	GG	65.8521550670766	3.5	9.83333333333333	5.9	75.1509084410526	7.64246526519179
5	GG	66.0602338353892	3.5	28.7333333333333	14.2479338842975	244.427686801302	8.50676404180864
5	GG	66.5964924691629	3.5	8.63333333333333	5.18	63.6405987078083	7.37149791982336
5	GG	66.7837344206208	3.5	23.6333333333333	11.2539682539683	166.966788282175	7.06488525876623
5	GG	67.2314365827621	3.5	19.3833333333333	11.7474747474747	152.160998609445	7.85009451123536
5	GG	67.6053416852098	3.5	24.6833333333333	9.19875776397516	193.729689013698	7.84860320109513
5	GG	68.0712760620989	3.5	13.1833333333333	6.64705882352941	102.728964330061	7.79233610594649
5	GG	68.3375242774642	3.5	21.4	10.8813559322034	154.655323112171	7.22688425757807
5	GG	68.746446808237	3.5	16.55	9.45714285714286	130.09217495606	7.86055437800969
5	GG	69.071153870889	3.5	7.75	4.30555555555556	57.5457479708392	7.42525780268893
5	GG	69.24305760994	3.5	8.73333333333333	4.94339622641509	60.0615940444825	6.87728176081861
5	GG	69.4320359628025	3.5	7.91666666666667	2.51322751322751	66.9794166033148	8.4605578867345
5	GG	69.6068337041944	3.5	6.35	3.22881355932203	49.9074501959376	7.85944097573821
5	GG	69.7544278235817	3.5	20.2666666666667	7.79487179487179	177.893558253645	8.77764267698907
5	GG	70.1436711384363	3.5	8.75	4.52586206896552	66.5004542069462	7.60005190936528
5	GG	70.3329388915329	3.5	8.15	4.48623853211009	64.2546313726948	7.8840038494104
5	GG	70.5117882362021	3.5	13.1333333333333	7.36448598130841	87.918218304821	6.69428058158535
5	GG	70.7771682508651	3.5	6.93333333333333	3.96190476190476	50.3983134502602	7.26898751686445
5	GG	70.9348913784455	3.5	10.75	6.02803738317757	82.1768888756501	7.64436175587443
5	GG	71.1588871596332	3.5	1.8	1.08	13.6784572524999	7.59914291805551
5	GG	71.2274750151132	3.5	10.8166666666667	3.36269430051813	88.7257107790499	8.20268512595223
5	GG	71.4526283972373	3.5	20.3166666666667	7.17058823529412	165.795563925991	8.16056918421613
5	GG	71.8427399127941	3.5	24.9833333333333	11.5307692307692	188.361909430532	7.53950271236287
5	GG	72.3138834938969	3.5	4.6	2.05970149253731	36.8542948126396	8.01180322013903
5	GG	72.4310905887044	3.5	9.21666666666667	4.60833333333333	73.1371282242027	7.93531228472362
5	GG	72.6284615483556	3.5	4.53333333333333	2.09230769230769	35.9729151773155	7.935201877349
5	GG	72.7445110422268	3.5	4.06666666666667	1.54430379746835	34.6995997131604	8.53268845405584
5	GG	72.8524573295433	3.5	8.78333333333333	4.42857142857143	67.5991589465791	7.69629893129933
5	GG	73.0423038831081	3.5	5.33333333333333	1.9047619047619	40.4317603552161	7.58095506660303
5	GG	73.1722445882157	3.5	6.46666666666667	2.40993788819876	45.4764991097378	7.03244831593884
5	GG	73.3218645092416	3.5	5.08333333333333	2.99019607843137	35.7265370462892	7.02817122222083
5	GG	73.4474642108378	3.5	15.6833333333333	7.07518796992481	127.996284869888	8.16129340296839
5	GG	73.7571224613169	3.5	6.41666666666667	3.18181818181818	51.1819282236918	7.97640439849742
5	GG	73.9058741816405	3.5	9.63333333333333	5.55769230769231	71.3231427105147	7.40378644053786
5	GG	74.110480147144	3.5	30	9.09090909090909	272.99413212434	9.09980440414465
5	GG	74.6687331987087	3.5	6.25	3.78787878787879	42.8719565993075	6.8595130558892
5	GG	74.8145909166914	3.5	30	13.1386861313869	247.233917452022	8.24113058173406
5	GG	75.372843968256	3.5	11.8666666666667	5.4351145038168	98.8649850469024	8.33131896462661
5	GG	75.616229565128	3.5	8.48333333333333	4.99019607843137	56.1212743848605	6.61547438721342
5	GG	75.8008669144791	3.5	30	15	257.889212044559	8.59630706815195
5	GG	76.3591199660438	3.5	6.35	3.62857142857143	45.4030226417379	7.15008230578549
5	GG	76.506714085431	3.5	8.6	3.20496894409938	65.002654737495	7.55844822529011
5	GG	76.6933772364207	3.5	7.15	4.33333333333333	49.7554310214961	6.95880154146798
5	GG	76.8548625670444	3.5	13.7	7.21052631578947	102.381494176108	7.47310176467942
5	GG	77.1300821896665	3.5	8.11666666666667	4.2719298245614	58.4146462167797	7.19687633060941
5	GG	77.3083527338676	3.5	16.1833333333333	4.855	121.409045612758	7.50210374538157
5	GG	77.6266929913695	3.5	3.86666666666667	1.77099236641221	29.5827264886901	7.65070512638538
5	GG	77.7311664758769	3.5	8.05	3.35416666666667	63.657318587165	7.90774143939937
5	GG	77.9082794191416	3.5	11.0833333333333	5.11538461538462	93.4606505121783	8.43253989583564
5	GG	78.1380632050112	3.5	14.9	7.91150442477876	120.633070723482	8.09617924318668
5	GG	78.4341196444879	3.5	4.36666666666667	2.22033898305085	33.3053582853251	7.62718128671568
5	GG	78.5472751360181	3.5	8.8	4.25806451612903	67.6663087283335	7.68935326458335
5	GG	78.737411089817	3.5	22.3166666666667	10.9754098360656	181.86814309389	8.14943135596221
5	GG	79.162250633465	3.5	13.3666666666667	7.71153846153846	102.489451565484	7.66754001736787
5	GG	79.4316822514052	3.5	6.88333333333333	4.08910891089109	42.5047666002754	6.17502662473734
5	GG	79.5885371782834	3.5	4.98333333333333	2.04794520547945	38.4781816308713	7.72137424030862
5	GG	79.7124004784751	3.5	11.7	6.68571428571429	83.6815447534097	7.15226878234271
5	GG	79.9528920730061	3.5	18.0666666666667	8.95867768595041	142.906642952874	7.90996178705944
5	GG	80.3039345569604	3.5	28.2166666666667	12.0928571428571	226.2617263394	8.01872627310337
5	GG	80.8312217834772	3.5	5.08333333333333	2.16312056737589	42.670719009895	8.39423980522525
5	GG	80.9568214850734	3.5	18.45	8.2	147.047870661652	7.97007429060443
5	GG	81.3145201744119	3.5	14.9666666666667	8.80392156862745	112.404554008615	7.51032654845983
5	GG	81.611734214825	3.5	12.7666666666667	6.17741935483871	103.3594874169	8.09604340080153
5	GG	81.870747424338	3.5	6.48333333333333	2.99230769230769	48.2972404903665	7.44944583398969
5	GG	82.0206567455979	3.5	19.4	10.3008849557522	167.36757865801	8.6271947761861
5	GG	82.3948512482797	3.5	6.81666666666667	2.65584415584416	55.2774636979536	8.1091633786729
5	GG	82.5505485742216	3.5	4.11666666666667	1.9	32.4197947671203	7.87525378958389
5	GG	82.6593630622404	3.5	25.0666666666667	13.5495495495496	213.729509029235	8.52644317935777
5	GG	83.1319536445136	3.5	5.16666666666667	2.67241379310345	39.2501857605284	7.59681014719904
5	GG	83.2590003472803	3.5	17.55	7.41549295774648	146.713223227648	8.35972781923922
5	GG	83.6010714239778	3.5	16.0666666666667	8.38260869565217	135.003456511921	8.40270476215276
5	GG	83.917385879841	3.5	4.18333333333333	1.76760563380282	33.1871260140251	7.9331775332331
5	GG	84.0273579687962	3.5	10	5.76923076923077	77.4782746778444	7.74782746778444
5	GG	84.2383307394498	3.5	12.2333333333333	7.34	90.4502895140674	7.39375663602731
5	GG	84.4880831414717	3.5	15.15	8.91176470588235	117.27366992663	7.74083629878747
5	GG	84.7884805844599	3.5	29.15	8.57352941176471	242.960030000372	8.33482092625633
5	GG	85.3319742240858	3.5	7.4	4.11111111111111	59.5604877535751	8.04871456129393
5	GG	85.4978005582209	3.5	24.75	6.84331797235023	205.894539854412	8.31897130724899
5	GG	85.9648925360464	3.5	30	9.78260869565217	236.674440065348	7.88914800217826
5	GG	86.5231455876111	3.5	16.2833333333333	6.88028169014084	129.337388228384	7.94293069979841
5	GG	86.8432222465176	3.5	18.6	10.7307692307692	153.372995358596	8.2458599655159
5	GG	87.2035255379629	3.5	5.18333333333333	2.63559322033898	42.0078243023856	8.10440340238951
5	GG	87.3308616409636	3.5	10.8166666666667	5.27642276422764	91.7736946665498	8.48447100153003
5	GG	87.5560150230877	3.5	5.33333333333333	2.78260869565217	36.2798428728935	6.80247053866754
5	GG	87.6859557281953	3.5	3.43333333333333	1.66129032258065	23.2313318074351	6.76640732255391
5	GG	87.7829048066163	3.5	11.9833333333333	4.08522727272727	96.0336954908668	8.01393842761058
5	GG	88.0283162051269	3.5	11.6666666666667	4.82758620689655	94.3248888711155	8.08499047466704
5	GG	88.2682289991897	3.5	30	15.3846153846154	258.259737387807	8.60865791292688
5	GG	88.8264820507544	3.5	25.6333333333333	14.5094339622642	200.473494975585	7.82081254781215
5	GG	89.3089122409868	3.5	13.1166666666667	7.15454545454546	95.5593796067617	7.28534024956252
5	GG	89.5740028554156	3.5	6.33333333333333	2.81481481481481	45.366989083534	7.16320880266326
5	GG	89.7213075745688	3.5	5.73333333333333	3.07142857142857	44.4830473044843	7.75867104147982
5	GG	89.8581938852946	3.5	6.01666666666667	3.53921568627451	43.4426679773934	7.22038802948366
6	GG	0	1	3.76666666666667	1.05607476635514	31.1777656613988	8.27728291895544
6	GG	0.0988539745795226	1	4.36666666666667	1.27184466019417	31.3464577354895	7.17857810736402
6	GG	0.20773257756711	1	4.45	0.930313588850174	32.1374976643673	7.22190958749826
6	GG	0.318003490055816	1	9.25	2.02554744525547	76.0500887005343	8.22163121086857
6	GG	0.508471429809037	1	8.51666666666667	2.36574074074074	62.9542616858548	7.39188982612777
6	GG	0.686687045952402	1	10.7666666666667	2.97695852534562	88.2958952111002	8.20085714034986
6	GG	0.902495018626008	1	10.2666666666667	2.57740585774059	84.3507678280251	8.2159838793531
6	GG	1.10994913429289	1	7.76666666666667	2.06194690265487	62.2254115522561	8.01185556466817
6	GG	1.27563396492618	1	30	8.91089108910891	258.372027722885	8.61240092409618
6	GG	1.81278697045829	1.1	5.68333333333333	1.79473684210526	48.2524041017402	8.49015907948508
6	GG	1.94366406356357	1.1	11.5666666666667	2.14860681114551	94.2198022356783	8.14580422786844
6	GG	2.17283820744793	1.1	29.2666666666667	6.94071146245059	259.625622197186	8.8710349270109
6	GG	2.69773888937018	1.1	10.8833333333333	3.41884816753927	92.3754189801648	8.4877873488666
6	GG	2.91549609534536	1.1	9.18333333333333	2.85492227979275	76.7951476018985	8.36244801472579
6	GG	3.10485018749768	1.1	26.0333333333333	8.7752808988764	227.888969760288	8.7537376348382
6	GG	3.57572926077648	1.1	8.3	2.36018957345972	67.3898688331892	8.11926130520351
6	GG	3.75032487221693	1.1	9.93333333333333	2.96517412935323	87.6309403669166	8.82190674834731
6	GG	3.95220974987934	1.1	13.3	3.06923076923077	114.855024688075	8.63571614196049
6	GG	4.21034393138699	1.1	8.46666666666667	2.55276381909548	64.3019358811964	7.59471683636178
6	GG	4.38772416182968	1.1	15.2166666666667	3.30797101449275	130.649571850658	8.58595214790741
6	GG	4.6778814618631	1.1	11.4833333333333	3.76502732240437	97.2096475108454	8.46528135072674
6	GG	4.90566329624634	1.1	18.9166666666667	5.675	144.811054333575	7.65520992071765
6	GG	5.25763913812948	1.1	16.45	3.948	133.88001544843	8.13860276282252
6	GG	5.56840261877948	1.1	13.95	3.75336322869955	117.266546834529	8.40620407415975
6	GG	5.83739681439587	1.1	14.0666666666667	4	119.980847230341	8.52944411590103
6	GG	6.10834024331383	1.1	8.5	1.60883280757098	69.368109598699	8.16095407043517
6	GG	6.28627739755697	1.1	9.53333333333333	2.79024390243902	75.2844082938983	7.89696590495437
6	GG	6.481479189614	1.1	18.7333333333333	4.90829694323144	171.309161514147	9.14461716267689
6	GG	6.83039195059468	1.1	10.65	3.328125	87.1938053510359	8.18721177005031
6	GG	7.04425068996672	1.1	14.4166666666667	3.82743362831858	123.376732713354	8.55792365641762
6	GG	7.32104181878938	1.1	19.6166666666667	5.5781990521327	159.513771823839	8.13154316858991
6	GG	7.68471306048193	1.1	15.4166666666667	3.05280528052805	122.637436554331	7.95486074947013
6	GG	7.97821190331804	1.1	9.01666666666667	2.84736842105263	74.5024103810245	8.26274421970697
6	GG	8.16478137646812	1.1	14.3666666666667	4.68478260869565	115.219830958572	8.01994183006305
6	GG	8.44073711959011	1.1	12.3666666666667	3.11764705882353	110.684448034952	8.9502249084867
6	GG	8.68327743468522	1.1	9.56666666666667	2.49565217391304	82.807795469457	8.65586712224289
6	GG	8.8790361505427	1.1	8.08333333333333	2.20454545454545	67.6810710711084	8.37291600879692
6	GG	9.05001175728024	1.1	29.85	5.93046357615894	263.562108306507	8.82955136705217
6	GG	9.58465860571034	1.1	7.81666666666667	1.83921568627451	61.657263856603	7.88792288144175
6	GG	9.75117882204429	1.1	16.9	4.24267782426778	149.350211316929	8.83729061046917
6	GG	10.0694607740003	1.1	30	4.81283422459893	265.217147694526	8.84057158981753
6	GG	10.6066137795324	1.2	17.2333333333333	6.04678362573099	147.846992981781	8.57912918656368
6	GG	10.930464969493	1.2	7.96666666666667	1.87450980392157	65.8563986730052	8.26649355728099
6	GG	11.0994913429289	1.2	14	3.71681415929204	126.290172098954	9.02072657849671
6	GG	11.369320924246	1.2	13.1833333333333	4.54597701149425	103.126627973071	7.82250022551743
6	GG	11.6255058724521	1.2	19.6833333333333	4.82040816326531	162.198164708975	8.24038093356353
6	GG	11.9902909617455	1.2	19.45	5.63768115942029	164.790773179381	8.47253332541804
6	GG	12.3511775844359	1.2	16.1	3.30821917808219	138.867477439863	8.62530915775546
6	GG	12.6560933651811	1.2	28.3	9.87209302325581	242.077973862109	8.55399200926182
6	GG	13.1648432568904	1.2	30	4.00890868596882	263.22828829762	8.77427627658735
6	GG	13.7019962624225	1.3	7.68333333333333	1.64056939501779	59.4049491534512	7.73166366422358
6	GG	13.8662887835547	1.3	5.6	1.86666666666667	47.4688923968451	8.47658792800806
6	GG	13.9957735671588	1.3	30	10.3448275862069	259.7652165397	8.65884055132333
6	GG	14.5329265726909	1.4	18.5	6.20111731843575	152.976503650491	8.26900019732384
6	GG	14.8779408670685	1.4	30	10.2272727272727	270.684708654885	9.0228236218295
6	GG	15.4150938726006	1.5	30	11.6883116883117	249.975392603009	8.33251308676696
6	GG	15.9522468781327	1.6	15.1333333333333	3.67611336032389	138.661396130998	9.16264732143161
6	GG	16.241011868665	1.6	30	6.29370629370629	255.789065065412	8.52630216884708
6	GG	16.7781648741971	1.7	15.3666666666667	3.15753424657534	120.985423815546	7.87323799233485
6	GG	17.0708283313326	1.7	28.4666666666667	9.93023255813953	240.952601324658	8.46437709571397
6	GG	17.5823628420441	1.7	8.45	2.61340206185567	68.1584868130549	8.06609311397099
6	GG	17.7594646105865	1.7	30	9	254.533826597495	8.48446088658316
6	GG	18.2966176161186	1.8	13.7833333333333	5.04268292682927	115.020416896909	8.34489118961858
6	GG	18.5628271927328	1.8	9.7	3.75483870967742	75.807621516964	7.81521871308907
6	GG	18.7608136037921	1.8	16.7	7.26086956521739	125.49539527338	7.51469432774731
6	GG	19.0757540129454	1.8	10.7833333333333	4.1474358974359	90.5858922161881	8.40054641881188
6	GG	19.2918404475192	1.8	30	7.28744939271255	283.723639232357	9.45745464107857
6	GG	19.8289934530513	1.9	24.8166666666667	8.46022727272727	211.484660595501	8.52188021204168
6	GG	20.2795448076138	1.9	23.1166666666667	7.92571428571429	187.70058211946	8.11970795037316
6	GG	20.7016930483534	1.9	30	12.5	275.650397083375	9.18834656944582
6	GG	21.2388460538855	2	30	7.03125	283.964984296626	9.4654994765542
6	GG	21.7759990594176	2.1	26.0666666666667	8.45405405405405	227.901676142908	8.74303105407575
6	GG	22.2474350564969	2.1	8.65	2.98275862068966	65.1427453868407	7.53095322391221
6	GG	22.427878367842	2.1	22.25	5.63291139240506	177.046568152664	7.9571491304568
6	GG	22.83554658977	2.1	14.8333333333333	4.25837320574163	122.795573092497	8.27835324219084
6	GG	23.1192992660982	2.1	14.2333333333333	3.68103448275862	113.669826681169	7.9861704928222
6	GG	23.3930273140184	2.1	21.4666666666667	8.30967741935484	177.291586169622	8.25892482156625
6	GG	23.7876078266358	2.1	18.6833333333333	8.3037037037037	147.453544115938	7.89225035410911
6	GG	24.1356852019159	2.1	21.7166666666667	6.64795918367347	189.228055783072	8.71349451034868
6	GG	24.5344426430366	2.1	10.4833333333333	4.625	83.5251517540927	7.96742306080376
6	GG	24.7455167634064	2.1	3.6	1.67441860465116	27.6437932919876	7.67883146999656
6	GG	24.8415861189837	2.1	2.3	0.836363636363636	18.0672877032685	7.85534247968196
6	GG	24.9159354463435	2.1	10.2333333333333	4.06622516556291	88.5201854949026	8.65018099298723
6	GG	25.12283263821	2.1	25.6333333333333	6.07905138339921	220.204056403379	8.59053536033987
6	GG	25.5870286258834	2.1	30	12.7659574468085	269.179106450193	8.97263688167309
6	GG	26.1241816314155	2.2	30	8.53080568720379	272.384642034039	9.07948806780129
6	GG	26.6613346369476	2.3	22.8833333333333	5.5587044534413	196.443351609036	8.58456015771463
6	GG	27.0795844110841	2.3	30	14.2857142857143	258.192429256601	8.60641430855338
6	GG	27.6167374166162	2.4	13.8333333333333	4.82558139534884	115.386588524431	8.34119917044081
6	GG	27.883782378931	2.4	22.1166666666667	10.4488188976378	178.538264382947	8.07256658852812
6	GG	28.2892229056571	2.4	19.8833333333333	8.17123287671233	160.218900318007	8.05794972261563
6	GG	28.6573495377533	2.4	30	6.10169491525424	262.811986613672	8.76039955378905
6	GG	29.1945025432854	2.5	12.25	6.125	93.8556458265467	7.66168537359565
6	GG	29.4350936250789	2.5	30	14.8760330578512	250.24804114579	8.34160137152633
6	GG	29.9722466306111	2.6	30	10.0558659217877	281.817180887445	9.39390602958151
6	GG	30.5093996361432	2.7	20.5666666666667	6.56382978723404	161.709704257671	7.8627084728203
6	GG	30.8889432061485	2.7	11.2666666666667	6.03571428571428	83.3408371202471	7.39711572073199
6	GG	31.1131050358288	2.7	25.65	10.6875	210.356387540351	8.20102875400979
6	GG	31.5775794854025	2.7	25	7.85340314136126	205.982853196589	8.23931412786356
6	GG	32.0311939208674	2.7	30	12.3287671232877	268.55482706813	8.95182756893766
6	GG	32.5683469263995	2.8	10.6	4.64233576642336	90.0254766600074	8.49296949622712
6	GG	32.7813702800708	2.8	22.4833333333333	10.6220472440945	190.722492293514	8.48283879733939
6	GG	33.1929369686019	2.8	4.81666666666667	2.20610687022901	36.9126795300051	7.663532082354
6	GG	33.3093340428956	2.8	30	12.7659574468085	242.084126981926	8.06947089939755
6	GG	33.8464870484277	2.9	30	8.03571428571428	263.968467703794	8.79894892345981
6	GG	34.3836400539598	3	30	13.953488372093	253.565122250021	8.45217074166737
6	GG	34.9207930594919	3.1	27.6166666666667	13.4715447154472	242.81964234184	8.79250364544986
6	GG	35.418126013292	3.1	30	13.0434782608696	260.732905376937	8.6910968458979
6	GG	35.9552790188241	3.2	27.6333333333333	11.4344827586207	228.495057289467	8.2688199260362
6	GG	36.4528904345244	3.2	6.58333333333333	2.99242424242424	50.4761982295611	7.66727061714852
6	GG	36.5988044702418	3.2	16.8	9.42056074766355	139.67965902435	8.31426541811608
6	GG	36.9154156507965	3.2	20.25	9.06716417910448	162.632247839513	8.03122211553151
6	GG	37.2896684446975	3.2	30	15.1260504201681	255.669254473743	8.52230848245811
6	GG	37.8268214502296	3.3	10.6833333333333	5.04724409448819	77.6906350124621	7.27213432253935
6	GG	38.0412371134021	3.3	17.2166666666667	6.66451612903226	139.094160890163	8.07904129081296
6	GG	38.3648098414624	3.3	25.9833333333333	9.50609756097561	219.558539697852	8.4499758703471
6	GG	38.8348535290406	3.3	15.3333333333333	8.07017543859649	126.457433545176	8.24722392685929
6	GG	39.1269600623755	3.3	4.2	2.25	31.6550148957972	7.53690830852315
6	GG	39.2330540463609	3.3	13.55	7.32432432432432	115.732934936468	8.54117601007144
6	GG	39.4953651563719	3.3	8.15	4.36607142857143	58.4158118957639	7.16758428168882
6	GG	39.6674546107103	3.3	3.6	2.09708737864078	28.2995308917919	7.86098080327552
6	GG	39.7635239662876	3.3	5.56666666666667	3.00900900900901	45.1737081743592	8.11503739659148
6	GG	39.8924518260913	3.3	6.06666666666667	2.84375	44.6654083675085	7.36242995068822
6	GG	40.0297335429018	3.3	8.11666666666667	2.56315789473684	65.7513366889436	8.10078070089654
6	GG	40.2012660734398	3.3	15.4333333333333	4.63	130.32977990795	8.44469416250218
6	GG	40.4950433781761	3.3	30	16.6666666666667	242.980783265224	8.09935944217412
6	GG	41.0321963837082	3.4	10.6	5.25619834710744	78.752404612348	7.42947213324038
6	GG	41.2452197373796	3.4	22.0666666666667	8.02424242424242	177.13795868051	8.02739994020439
6	GG	41.649824878405	3.4	23.0666666666667	5.26235741444867	193.496174169097	8.38856246397821
6	GG	42.071137733444	3.4	14.2333333333333	5.73154362416107	107.393011785028	7.54517647201599
6	GG	42.3448657813642	3.4	12.5	5.59701492537313	101.509721174673	8.12077769397387
6	GG	42.5896337916611	3.4	26.1166666666667	9.67283950617284	213.968752072028	8.19280480173689
6	GG	43.061905174441	3.4	5.55	2.72950819672131	42.9168214059477	7.73276061368427
6	GG	43.1905545723445	3.4	24.8833333333333	14.3557692307692	188.442800010767	7.57305291402947
6	GG	43.6422197745078	3.4	12.15	7.29	93.5175855956152	7.69692062515352
6	GG	43.8811400849	3.4	20.5833333333333	11.9902912621359	161.700146419444	7.85587755883937
6	GG	44.2609621168056	3.4	9.3	4.359375	76.4208673180736	8.21729756108318
6	GG	44.4522654422595	3.4	22.1666666666667	9.17241379310345	174.454888134457	7.87014532937401
6	GG	44.8585413546863	3.4	6.78333333333333	3.42016806722689	49.540305397136	7.30323912488492
6	GG	45.0077969332064	3.4	6.25	2.55102040816327	46.3660822657605	7.41857316252169
6	GG	45.1481417309192	3.4	15.1666666666667	7.64705882352941	129.570046279457	8.54307997446972
6	GG	45.437463645252	3.4	3.96666666666667	2.2037037037037	31.514713004349	7.9448856313485
6	GG	45.5396591626342	3.4	8.96666666666667	5.02803738317757	65.4747255588711	7.30201400284807
6	GG	45.7253932500836	3.4	12.7	6.86486486486486	91.2371148826326	7.18402479390808
6	GG	45.9735028031832	3.4	8.51666666666667	1.52083333333333	72.91862088811	8.56187329410294
6	GG	46.1517184193266	3.4	15.0666666666667	6.45714285714286	125.70107431121	8.34299165782368
6	GG	46.439369562258	3.4	4.21666666666667	2.12605042016807	33.8728968619729	8.03309807003311
6	GG	46.5457420081435	3.4	4.93333333333333	2.42622950819672	36.7402094444447	7.44733975225231
6	GG	46.6640883157388	3.4	22.8166666666667	13.2912621359223	168.651998854127	7.39161426679883
6	GG	47.0812242422743	3.4	11.75	6.77884615384615	88.8861357032595	7.56477750666038
6	GG	47.3134614670611	3.4	16.3166666666667	6.00613496932515	135.914605405698	8.32980216991
6	GG	47.6219972525093	3.4	5.85	2.7421875	47.9124509093717	8.19016254861056
6	GG	47.7556589646169	3.4	13.4333333333333	6.77310924369748	104.413997297986	7.77275414128926
6	GG	48.0160208413263	3.4	21.4	10.5245901639344	177.510421994586	8.29487953245729
6	GG	48.4094875063428	3.4	20.1666666666667	10.7079646017699	155.359665598443	7.70378507099717
6	GG	48.7823479907428	3.4	26.2	12.1860465116279	216.451049616354	8.26149044337229
6	GG	49.2560116830238	3.4	3.8	1.83870967741936	28.6679211598013	7.54418977889507
6	GG	49.3554225814038	3.4	11.6	4.07017543859649	96.9594608004289	8.35857420693352
6	GG	49.5851536490886	3.4	16.5833333333333	7.37037037037037	136.10549393508	8.20736646844704
6	GG	49.8981448249404	3.4	19.3833333333333	10.7685185185185	139.606444927486	7.20239612695544
6	GG	50.2579176000298	3.4	30	8.61244019138756	279.201059292223	9.30670197640744
6	GG	50.7950706055619	3.5	21.4	10.7899159663866	182.639021603742	8.53453371980103
6	GG	51.1885372705784	3.5	30	15	260.166639803486	8.67222132678287
6	GG	51.7256902761105	3.5	13.0666666666667	7.84	100.509193403732	7.69203010742846
6	GG	51.9799259910151	3.5	30	13.7404580152672	269.617943890543	8.98726479635142
6	GG	52.5170789965472	3.5	15.05	8.85294117647059	113.886139072257	7.56718532041573
6	GG	52.8044516775783	3.5	30	16.8224299065421	247.130651663732	8.23768838879108
6	GG	53.3416046831105	3.5	9.85	3.71698113207547	85.0245464990114	8.63193365472197
6	GG	53.5420972512717	3.5	5.48333333333333	3.19417475728155	41.3904582742018	7.54841184331948
6	GG	53.6696328015743	3.5	20.3833333333333	10.1074380165289	166.18001823585	8.15274006063041
6	GG	54.0461132906772	3.5	10.9333333333333	5.20634920634921	89.8304231434609	8.21619723873118
6	GG	54.264705882353	3.5	16.5166666666667	4.78743961352657	137.407375111746	8.31931635388978
6	GG	54.5765832106039	3.5	11.1333333333333	4.20125786163522	86.3076940543915	7.7521880887178
6	GG	54.7985173450825	3.5	22.0333333333333	13.22	160.039561678787	7.2635201972218
6	GG	55.2025655623075	3.5	20.8166666666667	10.2377049180328	183.031895795433	8.79256505022098
6	GG	55.5862860608162	3.5	8.25	3.41379310344828	60.9920666901473	7.39297778062391
6	GG	55.760046286556	3.5	30	8.25688073394495	241.571052116866	8.05236840389553
6	GG	56.2971992920881	3.5	15.7833333333333	6.96323529411765	139.286144211477	8.82488770083275
6	GG	56.5968242967291	3.5	30	15.3846153846154	247.598795946429	8.25329319821429
6	GG	57.1339773022612	3.5	14.3166666666667	6.31617647058824	119.138177464812	8.321642197775
6	GG	57.4090976596825	3.5	14.8333333333333	8.47619047619048	103.492897304409	6.97704925647699
6	GG	57.6928503360108	3.5	20.5	3.95498392282958	177.619471895927	8.66436448272814
6	GG	58.0712800584152	3.5	17	10.2	123.112871292587	7.24193360544631
6	GG	58.3912327817726	3.5	7.76666666666667	3.14864864864865	63.3431959471389	8.15577630220672
6	GG	58.5569176124059	3.5	30	14.6341463414634	256.001707455016	8.53339024850053
6	GG	59.094070617938	3.5	20.2666666666667	11.5809523809524	166.12802519216	8.19710650619213
6	GG	59.4686018737393	3.5	30	11.1111111111111	247.25098924745	8.24169964158168
6	GG	60.0057548792714	3.5	2.7	1.57281553398058	17.6237019746845	6.52729702766091
6	GG	60.0867872922366	3.5	11.25	6.55339805825243	80.8828062222542	7.18958277531148
6	GG	60.3106706600167	3.5	13.2333333333333	7.02654867256637	98.4574012796058	7.44010589014654
6	GG	60.5676909939234	3.5	22.0833333333333	8.28125	181.806784395222	8.23276004808554
6	GG	60.9725745968491	3.5	5.86666666666667	3.08771929824561	45.4099080062521	7.74032522833843
6	GG	61.1065147708569	3.5	11.3	6.78	87.5685808988927	7.74943193795511
6	GG	61.3312335243377	3.5	26.8	12.9677419354839	202.608044031915	7.56000164298192
6	GG	61.8149218450268	3.5	6.48333333333333	3.66981132075472	47.8596373891377	7.3819492116922
6	GG	61.9591651093428	3.5	19	6.66666666666667	144.461687429933	7.6032467068386
6	GG	62.3125332607271	3.5	30	9.72972972972973	256.966564527898	8.56555215092995
6	GG	62.8496862662592	3.5	26.8166666666667	10.6556291390728	219.396233963354	8.18133874319529
6	GG	63.3336530488485	3.5	30	17.4757281553398	230.749026582454	7.69163421941513
6	GG	63.8708060543806	3.5	9.1	5.46	67.2563286275919	7.39080534369142
6	GG	64.0587678370318	3.5	11.25	4.82142857142857	99.2632208221859	8.82339740641653
6	GG	64.2826512048119	3.5	4.05	2.22935779816514	30.2546268266718	7.47027822880786
6	GG	64.3862390316953	3.5	21.35	12.5588235294118	173.113003764236	8.10833741284478
6	GG	64.7788703110111	3.5	3.95	2.39393939393939	29.8484424701885	7.55656771397177
6	GG	64.8807873664931	3.5	30	17.3076923076923	236.390239530488	7.87967465101626
6	GG	65.4179403720252	3.5	30	15	265.140587168068	8.83801957226895
6	GG	65.9550933775573	3.5	11.4166666666667	6.78217821782178	89.1830003623632	7.81164966677634
6	GG	66.1817613643397	3.5	28.1833333333333	16.7425742574257	246.224692573813	8.73653551415065
6	GG	66.6885620227473	3.5	30	4.1958041958042	264.164138197851	8.80547127326171
6	GG	67.2257150282795	3.5	12.4833333333333	7.56565656565657	81.8902341421081	6.55996535183777
6	GG	67.4702045766762	3.5	8.33333333333333	4.31034482758621	67.410661188074	8.08927934256888
6	GG	67.645357111917	3.5	17.9666666666667	6.86624203821656	160.745174120493	8.94685570243932
6	GG	67.9814606254874	3.5	30	16.2162162162162	258.720634878783	8.6240211626261
6	GG	68.5186136310195	3.5	30	9.23076923076923	252.441541437435	8.4147180479145
6	GG	69.0557666365516	3.5	20.1166666666667	9.57936507936508	160.504838893282	7.97869953073483
6	GG	69.4277917352509	3.5	12.3166666666667	5.68461538461538	96.659848329958	7.84789025683015
6	GG	69.6694966646453	3.5	10.2166666666667	3.67065868263473	88.6908708585931	8.68099877898138
6	GG	69.8761153946116	3.5	7.3	3.98181818181818	54.0757025501923	7.40763048632771
6	GG	70.0340032920385	3.5	29.8333333333333	10.9146341463415	243.482622438953	8.16142868510456
6	GG	70.5683716785684	3.5	30	9.67741935483871	252.508562725539	8.41695209085129
6	GG	71.1055246841005	3.5	29.7166666666667	13.2074074074074	248.438086437292	8.36022724971257
6	GG	71.6379438373288	3.5	30	17.4757281553398	249.513853957781	8.31712846525938
6	GG	72.1750968428609	3.5	18.5333333333333	10.392523364486	153.681211422745	8.29215169547187
6	GG	72.5206680610389	3.5	22.2333333333333	13.078431372549	169.87369480823	7.64049601836117
6	GG	72.9280578210667	3.5	13.25	4.81818181818182	113.034949368373	8.53093957497152
6	GG	73.1853566168736	3.5	17.3166666666667	9.62037037037037	144.642281874758	8.35277854907167
6	GG	73.5106001163353	3.5	30	12.1621621621622	249.572477222176	8.31908257407254
6	GG	74.0477531218674	3.5	30	12.5874125874126	248.631747814322	8.28772492714405
6	GG	74.5849061273995	3.5	6.11666666666667	3.33636363636364	50.7691893608767	8.30013995000708
6	GG	74.7230232299106	3.5	30	16.3636363636364	250.739769826744	8.35799232755813
6	GG	75.2601762354427	3.5	30	12.4137931034483	254.068443368706	8.4689481122902
6	GG	75.7973292409748	3.5	30	17.8217821782178	262.709374407872	8.75697914692905
6	GG	76.3344822465069	3.5	24.3	8.23728813559322	196.917104879364	8.10358456293681
6	GG	76.7764012821624	3.5	22.3333333333333	12.5233644859813	164.745531121004	7.37666557258228
6	GG	77.1854618135915	3.5	6.41666666666667	3.20833333333333	48.7624505899326	7.5993429490804
6	GG	77.3285912303066	3.5	30	10.2857142857143	239.910253226959	7.99700844089862
6	GG	77.8657442358387	3.5	30	16.0714285714286	269.874312423943	8.99581041413142
6	GG	78.4028972413708	3.5	19.0166666666667	9.50833333333333	152.610981690199	8.02511735443641
6	GG	78.7565438546553	3.5	3.7	2.13461538461538	30.086384110485	8.13145516499595
6	GG	78.8542839816339	3.5	30	14.8760330578512	263.559136760205	8.7853045586735
6	GG	79.391436987166	3.5	17.1166666666667	3.8609022556391	145.793274377607	8.51762070365766
6	GG	79.713338943825	3.5	6.91666666666667	3.84259259259259	56.8315438222433	8.21660874538458
6	GG	79.8648222175468	3.5	11.3833333333333	4.9136690647482	94.8838308973593	8.33532921499496
6	GG	80.0909332805288	3.5	16.2	4.81188118811881	139.317308377129	8.59983385044006
6	GG	80.3975198326754	3.5	8.4	4.3448275862069	64.3563470556003	7.66146988757147
6	GG	80.5737862155172	3.5	20.9666666666667	12.58	150.294175336709	7.16824365675877
6	GG	80.9600128711279	3.5	30	14.8760330578512	260.415893981053	8.68052979936842
6	GG	81.49716587666	3.5	30	18	250.478811971038	8.34929373236793
6	GG	82.0343188821921	3.5	15.1666666666667	7.22222222222222	122.633522094303	8.08572673149253
6	GG	82.3236407965248	3.5	30	18.1818181818182	255.989538463948	8.53298461546493
6	GG	82.8607938020569	3.5	12.4833333333333	4.65217391304348	106.701843013768	8.54754416665698
6	GG	83.1052833504536	3.5	6.85	3.45378151260504	51.0062774624178	7.44617189232377
6	GG	83.2556527765746	3.5	19.1333333333333	9.72881355932203	157.047247317181	8.20804428487008
6	GG	83.6112486231606	3.5	16.5	9.42857142857143	130.784405893457	7.9263276299065
6	GG	83.9228474895113	3.5	7.3	4.05555555555556	55.708776387399	7.63133923115054
6	GG	84.0807353869383	3.5	12.7	7.18867924528302	98.940647588925	7.7906021723563
6	GG	84.3288449400379	3.5	17.55	5.57142857142857	147.78658034146	8.42088776874418
6	GG	84.6579869061027	3.5	30	15.2542372881356	248.379645532982	8.27932151776607
6	GG	85.1951399116348	3.5	6.53333333333333	2.51282051282051	52.9913375909301	8.11091901901991
6	GG	85.3402185616515	3.5	14.15	7.31896551724138	103.534724343861	7.31694164974281
6	GG	85.6125543000706	3.5	15.9	8.75229357798165	134.56154906354	8.46299050714086
6	GG	85.9141285380132	3.5	30	16.8224299065421	245.92863905088	8.19762130169598
6	GG	86.4512815435453	3.5	30	17.1428571428571	256.026945830662	8.53423152768872
6	GG	86.9884345490774	3.5	28.15	15.785046728972	236.543549623947	8.4029680150603
6	GG	87.4946782836846	3.5	10.5	6.3	74.1423396919872	7.06117520876069
6	GG	87.7060308659546	3.5	9.06666666666667	2.81865284974093	72.3584646990132	7.98071301827351
6	GG	87.8934357248054	3.5	20.1666666666667	7.11764705882353	174.309185070618	8.64343066465872
6	GG	88.2662962092054	3.5	30	13.8461538461538	249.424651644283	8.31415505480944
6	GG	88.8034492147375	3.5	30	13.4328358208955	266.987878006657	8.89959593355525
6	GG	89.3406022202696	3.5	5.16666666666667	2.58333333333333	42.166082701243	8.16117729701478
6	GG	89.4628469944679	3.5	30	13.8461538461538	255.841268973223	8.52804229910743
7	GG	0	1	11.1166666666667	3.11682242990654	87.956510694473	7.9121298975538
7	GG	0.222527318924762	1	3.51666666666667	1.02427184466019	30.0321221389442	8.53993994472347
7	GG	0.317576676254434	1	6.81666666666667	1.42508710801394	62.212653174892	9.12655058800372
7	GG	0.467978306381975	1	12.3833333333333	2.71167883211679	100.704979871842	8.13229985506124
7	GG	0.711751952239252	1	7.15	1.98611111111111	64.8189976696274	9.06559407966817
7	GG	0.867744721033243	1	6.78333333333333	1.87557603686636	50.9723072972642	7.51434505610775
7	GG	1.01758723729414	1	6.7	1.68200836820084	51.2198440928339	7.64475284967671
7	GG	1.16603196888842	1	10.1833333333333	2.70353982300885	84.9226522605105	8.33937665405995
7	GG	1.37290409954712	1	5.76666666666667	1.71287128712871	42.4806193323751	7.36658138711707
7	GG	1.50569364287534	1	15	4.52261306532663	120.968657865936	8.06457719106241
7	GG	1.79335772726426	1	13.1333333333333	2.33136094674556	119.559929735643	9.10354794941444
7	GG	2.04971143512105	1	10.7833333333333	2.44150943396226	81.2540442882702	7.53515093863402
7	GG	2.26664761537936	1	2.38333333333333	0.715	18.7006442640044	7.84642416671511
7	GG	2.3426871012431	1	18.95	5.60098522167488	146.343379718301	7.72260578988393
7	GG	2.69660617882947	1	13.1166666666667	4.23118279569893	104.088653016027	7.93560251710501
7	GG	2.95268032975294	1	10.8166666666667	2.93665158371041	80.7105217790135	7.46168152040187
7	GG	3.17017562387789	1	19.1666666666667	5.45023696682464	148.620834202129	7.75413048011106
7	GG	3.52772894159745	1	13.0333333333333	2.875	109.404447655408	8.39420314491622
7	GG	3.78240530785431	1	3.03333333333333	0.870813397129187	26.5870300198375	8.76495495159478
7	GG	3.86934751411763	1	4.61666666666667	0.955172413793103	40.7841366159624	8.83410901428788
7	GG	3.98284762904659	1	10.7166666666667	3.34895833333333	86.8771173720882	8.10672945929283
7	GG	4.19866558157161	1	7.31666666666667	2.09047619047619	56.5792312513464	7.73292454460316
7	GG	4.35745391969883	1	30	6.87022900763359	277.675063049457	9.25583543498188
7	GG	4.89671924407806	1.1	14.45	3.88789237668161	117.442234907937	8.12749030504752
7	GG	5.17515794966733	1.1	30	8.53080568720379	275.16310814059	9.17210360468632
7	GG	5.71442327404656	1.2	29.6	5.8421052631579	251.566366162754	8.49886372171468
7	GG	6.24697923202605	1.2	30	9.13705583756345	280.116835655081	9.33722785516936
7	GG	6.78624455640528	1.3	24.05	6.87142857142857	203.458215565158	8.45980106300033
7	GG	7.22570805558835	1.3	7.48333333333333	2.53672316384181	56.9839695725276	7.6147843526763
7	GG	7.38729196304879	1.3	15.0166666666667	4.33173076923077	128.846934612531	8.58026201637278
7	GG	7.67523560437103	1.3	14.2666666666667	4.41237113402062	116.474434458402	8.1640958732525
7	GG	7.95059918369376	1.3	26.9333333333333	5.7921146953405	242.258110547308	8.99473182725155
7	GG	8.43842603234164	1.3	4.01666666666667	1.37714285714286	34.3772094405343	8.55864135448987
7	GG	8.54186209767099	1.3	8.01666666666667	2.82941176470588	65.9080447697165	8.22137772595216
7	GG	8.71239182699775	1.3	3.71666666666667	1.01826484018265	29.797425560542	8.01724454543732
7	GG	8.8107958675273	1.3	19.9666666666667	5.67772511848341	162.543249905117	8.14073037922123
7	GG	9.18176791804634	1.3	21.75	6.42857142857143	165.072478726683	7.58953925180153
7	GG	9.5826525604309	1.3	30	6.47482014388489	261.41187888658	8.71372929621933
7	GG	10.1219178848101	1.4	30	7.9646017699115	262.317257079425	8.74390856931418
7	GG	10.6611832091894	1.5	24.3666666666667	7.13170731707317	212.3761052235	8.7158456316074
7	GG	11.1059582901056	1.5	19.5333333333333	3.65109034267913	162.762481665574	8.33255025591678
7	GG	11.4696618603582	1.5	13.35	5.23529411764706	103.28126200549	7.73642412026142
7	GG	11.7296498083482	1.5	16.35	4.30263157894737	122.301576369392	7.48021873818909
7	GG	12.0399580043362	1.5	30	8.91089108910891	255.527869063326	8.51759563544419
7	GG	12.5792233287155	1.6	30	12	249.805252675136	8.32684175583787
7	GG	13.1184886530947	1.7	2.55	0.742718446601942	22.6916948508144	8.89870386306447
7	GG	13.1973237082917	1.7	4.13333333333333	1.42528735632184	30.0166772595089	7.26209933697797
7	GG	13.3027166721543	1.7	7.83333333333333	1.91836734693878	63.1621611244631	8.06325461163359
7	GG	13.4701712752145	1.7	30	12.5	245.306698349032	8.17688994496772
7	GG	14.0094365995937	1.8	30	4.90463215258856	260.467520898219	8.68225069660729
7	GG	14.548701923973	1.9	30	7.75862068965517	264.418936564303	8.81396455214344
7	GG	15.0879672483522	2	24.1333333333333	9.91780821917808	193.605007621995	8.02230694566276
7	GG	15.5288285322019	2	9.53333333333333	4.05673758865248	77.0940491605644	8.08678837348578
7	GG	15.724797942461	2	21.3333333333333	8.53333333333334	164.451944741413	7.70868490975375
7	GG	16.1186936615125	2	22.65	9.18243243243243	185.587135651022	8.19369252322395
7	GG	16.5346743782965	2	9.11666666666667	4.11278195488722	70.0789709983774	7.68690723931014
7	GG	16.7236548652225	2	15.7666666666667	4.28054298642534	136.338984268228	8.64729287113499
7	GG	17.0241785685443	2	14.5666666666667	3.4140625	124.379927695319	8.53866780517061
7	GG	17.3045741726668	2	30	6.66666666666667	254.293206866388	8.47644022887961
7	GG	17.843839497046	2.1	18.1	7.00645161290323	159.377403146395	8.8053813893036
7	GG	18.1835011710329	2.1	12.8333333333333	4.4	107.820040676672	8.40156161116921
7	GG	18.4348228540899	2.1	30	10	268.641203402882	8.95470678009606
7	GG	18.9740881784692	2.2	30	12.1621621621622	260.869724607459	8.69565748691531
7	GG	19.5133535028484	2.3	11.05	4.83941605839416	80.979426332636	7.32845487173176
7	GG	19.7347625940399	2.3	25.6833333333333	12.6311475409836	213.76159668371	8.32296937120221
7	GG	20.2016226726885	2.3	2.73333333333333	1.18840579710145	16.3259075655759	5.97289301179605
7	GG	20.2835328541521	2.3	30	8.21917808219178	273.930935801824	9.13103119339413
7	GG	20.8227981785313	2.4	3.1	1.19230769230769	23.4126370027348	7.55246354926929
7	GG	20.9108586125279	2.4	25.1	9.65384615384615	213.720949446765	8.51477886242092
7	GG	21.3679341985103	2.4	7.05	3.3046875	57.1343563648153	8.10416402337805
7	GG	21.5222496257044	2.4	23.4666666666667	6.01709401709402	208.027034020454	8.86478838155343
7	GG	21.9519286322211	2.4	21.3333333333333	7.39884393063584	184.116934940115	8.63048132531787
7	GG	22.3458243512726	2.4	6.43333333333333	2.38271604938272	47.4380969033811	7.37379744612141
7	GG	22.4897961719338	2.4	16.5833333333333	4.50226244343891	134.905689206579	8.13501643456758
7	GG	22.8040181649883	2.4	7.98333333333333	2.45641025641026	71.3862213678107	8.94190664314957
7	GG	22.9739887804484	2.4	21.45	5.93087557603687	195.521653185442	9.11522858673391
7	GG	23.3698413980332	2.4	19.6333333333333	8.12413793103448	152.869842143637	7.78623983753667
7	GG	23.7352223098858	2.4	18.7333333333333	8.92063492063492	156.710991025044	8.36535539279592
7	GG	24.085507147339	2.4	23.2333333333333	7.57608695652174	188.174509054759	8.09933324482462
7	GG	24.5112723567892	2.4	13.15	6.21259842519685	105.651869252278	8.03436268078163
7	GG	24.7679056215793	2.4	7.61666666666667	3.77685950413223	62.495410301031	8.20508669160145
7	GG	24.9317259845064	2.4	10.35	4.03246753246753	84.3783260649974	8.15249527198042
7	GG	25.1413936844983	2.4	10.2833333333333	4.3758865248227	81.1612902443483	7.89250796541474
7	GG	25.3499431567569	2.4	6.1	1.54430379746835	51.3999626221327	8.4262233806775
7	GG	25.4883238387516	2.4	12.5333333333333	5.6969696969697	86.8166833528963	6.92686303347577
7	GG	25.7346134970088	2.4	8.4	2.4950495049505	69.2016042008214	8.2382862143835
7	GG	25.911573035802	2.4	15.5666666666667	3.85950413223141	118.526523245018	7.61412354893049
7	GG	26.2087420559238	2.4	14.95	7.29268292682927	110.243852286324	7.37417072149324
7	GG	26.4955674695128	2.4	28.9666666666667	10.1046511627907	242.151879778742	8.35967364023276
7	GG	27.017500264026	2.4	8.43333333333333	3.98425196850394	67.2990771785737	7.98012772868463
7	GG	27.1950189166859	2.4	3.6	1.47945205479452	29.9630336059928	8.32306489055356
7	GG	27.2914660586821	2.4	6.1	1.24067796610169	44.428925233226	7.28343036610262
7	GG	27.4298467406768	2.4	7.8	3.83606557377049	61.5165441216166	7.88673642584829
7	GG	27.5967422298704	2.4	30	14.6341463414634	249.135617146739	8.30452057155796
7	GG	28.1360075542496	2.5	24.2166666666667	7.93989071038251	210.297588929871	8.68400229579644
7	GG	28.5782666227659	2.5	30	9.23076923076923	250.62815150882	8.35427171696067
7	GG	29.1175319471451	2.6	2.78333333333333	1.46491228070175	22.3548376175281	8.03167818593822
7	GG	29.2002807994086	2.6	21.05	8.59183673469388	163.839299426114	7.78333964019544
7	GG	29.5894240505936	2.6	29.1166666666667	8.95897435897436	249.708579037416	8.57613894805091
7	GG	30.1138728575068	2.6	11.6333333333333	4.68456375838926	96.9286028162889	8.33197158879274
7	GG	30.3450664413645	2.6	30	12.5874125874126	268.28183739386	8.94272791312868
7	GG	30.8843317657438	2.7	10.8666666666667	5.01538461538462	85.4688125004903	7.8652281442169
7	GG	31.1026657306687	2.7	12.4333333333333	5.56716417910448	87.4638439886824	7.03462552187794
7	GG	31.3472780473259	2.7	12.7666666666667	5.35664335664336	104.875265247633	8.21477273480151
7	GG	31.5974815026496	2.7	30	7.75862068965517	261.08708539013	8.70290284633768
7	GG	32.1367468270288	2.8	7.15	3.20149253731343	57.2749969720047	8.01048908699367
7	GG	32.2927395958228	2.8	30	13.953488372093	240.203978585082	8.00679928616939
7	GG	32.8320049202021	2.9	11.8833333333333	5.02112676056338	102.366273739325	8.61427268493616
7	GG	33.0673918580597	2.9	13.4166666666667	5.29605263157895	110.672096795051	8.24885193503486
7	GG	33.3284980337829	2.9	22.25	9.60431654676259	185.414875053577	8.33325281139672
7	GG	33.7377693841672	2.9	1.96666666666667	1.04424778761062	14.437045821629	7.3408707567605
7	GG	33.8068199466979	2.9	14.05	5.97872340425532	101.721666423068	7.23997625786958
7	GG	34.0785492858874	2.9	30	14.4	247.501785306534	8.25005951021779
7	GG	34.6178146102666	3	6.01666666666667	2.71428571428571	43.4173356124719	7.21617766412275
7	GG	34.7547975075947	3	27.3333333333333	10.0613496932515	207.524746855679	7.59236878740289
7	GG	35.2493337226423	3	9.13333333333333	3.18604651162791	75.1105183609141	8.22377938258184
7	GG	35.4385937665017	3	19.0666666666667	9.53333333333333	150.17032077679	7.87606577500644
7	GG	35.7944697426213	3	21.4666666666667	11.008547008547	168.198555459779	7.83533643446175
7	GG	36.1906019171394	3	28.2666666666667	14.6206896551724	230.271737903392	8.14640582205395
7	GG	36.700793320453	3	9.45	4.80508474576271	71.7450444913499	7.59206820014285
7	GG	36.8953649460455	3	2.51666666666667	1.38532110091743	19.775549361391	7.85783418333419
7	GG	36.9736408873759	3	13.3833333333333	6.86324786324786	111.223097733698	8.31056770114805
7	GG	37.2341879492325	3	19.3833333333333	8.67910447761194	158.956178341913	8.20066268315974
7	GG	37.5953755070853	3	23.2	6.99497487437186	187.755696688856	8.09291796072655
7	GG	38.0205816026689	3	14.9666666666667	4.27619047619048	119.752113375402	8.00125479122954
7	GG	38.3076865731911	3	16.8833333333333	8.9646017699115	119.820540360311	7.09697178836984
7	GG	38.6269405910455	3	26.85	12.4883720930233	215.124145724927	8.01207246647773
7	GG	39.1133696550268	3	25.4333333333333	8.67045454545455	200.776402982806	7.89422292199761
7	GG	39.5760363796756	3	19.9666666666667	4.27857142857143	168.526154039185	8.44037499361525
7	GG	39.9470084301947	3	25.2833333333333	9.60126582278481	216.300936873731	8.55507990271845
7	GG	40.4071591424436	3	29.9666666666667	12.6619718309859	247.160333250501	8.24784204395444
7	GG	40.9458653529562	3	15.2833333333333	5.33139534883721	119.0111518494	7.78698921588225
7	GG	41.2382819052116	3	21.5	9.92307692307692	172.097059518947	8.00451439623007
7	GG	41.6349731935963	3	5.78333333333333	3.15454545454545	39.7153477157628	6.86720709782642
7	GG	41.7680422938579	3	1.78333333333333	1	13.1070856479199	7.34976765303921
7	GG	41.834017730122	3	30	16.3636363636364	233.434583287332	7.78115277624441
7	GG	42.3732830545012	3.1	17.0666666666667	7.64179104477612	132.73403172938	7.77738467164337
7	GG	42.6956121986222	3.1	30	11.8421052631579	232.612977181663	7.75376590605542
7	GG	43.2348775230014	3.2	2.86666666666667	1.39837398373984	21.8332193902514	7.61623932218073
7	GG	43.3190241599315	3.2	3.26666666666667	1.29801324503311	24.7139405830522	7.56549201522007
7	GG	43.4098801632613	3.2	4.5	2.19512195121951	34.5351084105557	7.67446853567904
7	GG	43.521423379657	3.2	11.4333333333333	6.18018018018018	73.5082862948981	6.42929617739633
7	GG	43.7492622803149	3.2	10.9833333333333	5.99090909090909	68.0347234545623	6.19436025382965
7	GG	43.9695531437731	3.2	4.41666666666667	2.30434782608696	26.9351299578479	6.09851999045612
7	GG	44.0796985755022	3.2	24.0333333333333	4.16763005780347	177.13279784593	7.37029672035769
7	GG	44.5188825177519	3.2	4.75	1.97916666666667	35.6160032492553	7.49810594721164
7	GG	44.6346190881475	3.2	10.0833333333333	4.95901639344262	82.7679498734025	8.20839172298207
7	GG	44.8398138772062	3.2	9.68333333333333	4.61111111111111	71.8731399546199	7.42235524488329
7	GG	45.0382992998653	3.2	29.6666666666667	16.7924528301887	244.356926244977	8.23675032286438
7	GG	45.571973485578	3.2	5.71666666666667	3.17592592592593	39.5880264728281	6.92501920807488
7	GG	45.7039243581063	3.2	15.5333333333333	5.54761904761905	126.058423386947	8.11534914508243
7	GG	46.0005342643615	3.2	14.35	6.52272727272727	109.685414211835	7.64358287190486
7	GG	46.2772956283509	3.2	12.0833333333333	5.89430894308943	88.9776415565525	7.36366688743883
7	GG	46.5160372494083	3.2	29.05	13.8333333333333	251.074653396022	8.64284521156702
7	GG	47.0393678285882	3.2	20.8666666666667	10.7931034482759	165.540062618168	7.93322983793138
7	GG	47.4254359535066	3.2	14.8	6.67669172932331	131.459564977921	8.88240303904869
7	GG	47.7097453546957	3.2	17.2333333333333	8.078125	134.104180979742	7.78167394466589
7	GG	48.0348700681498	3.2	7.85	2.67613636363636	61.1016014805285	7.78364350070427
7	GG	48.2026042281434	3.2	14.3833333333333	6.20863309352518	110.172051897531	7.65970233354793
7	GG	48.4799247059994	3.2	12.75	6.89189189189189	105.530602704589	8.27691001604619
7	GG	48.7298486043897	3.2	6.88333333333333	1.92093023255814	53.1246782901824	7.71787093804103
7	GG	48.8813684622506	3.2	21.6	10.4516129032258	164.906282473828	7.63455011452908
7	GG	49.2797370922352	3.2	14.6333333333333	6.96825396825397	112.627328059881	7.69662834122196
7	GG	49.561250924091	3.2	6.18333333333333	3.53333333333333	45.6994852880527	7.39075233769047
7	GG	49.7010293907523	3.2	3.76666666666667	1.64963503649635	26.8336734201234	7.12398409383808
7	GG	49.8002721020818	3.2	25.9833333333333	14.7075471698113	192.773139641172	7.41910736271347
7	GG	50.2721642055303	3.2	14.8666666666667	7.96428571428571	115.781922460275	7.78802169015303
7	GG	50.5575918344527	3.2	12.2333333333333	4.42168674698795	100.706619543322	8.23214873651131
7	GG	50.79884946791	3.2	1.93333333333333	1.08411214953271	14.7750983340151	7.64229224173193
7	GG	50.8673409165741	3.2	8.68333333333333	4.10236220472441	70.7816734496366	8.15144032049558
7	GG	51.0490529232337	3.2	8.16666666666667	3.71212121212121	60.1611298978023	7.36666896707783
7	GG	51.2220986649604	3.2	0.8	0.222222222222222	5.74704830021704	7.1838103752713
7	GG	51.2715802421585	3.2	12.1833333333333	4.40361445783133	104.524907290624	8.57933575572839
7	GG	51.5119992048159	3.2	6.38333333333333	3.64761904761905	45.4699965092025	7.12323705104999
7	GG	51.6551323546771	3.2	5.05	2.3671875	39.4043158664785	7.80283482504524
7	GG	51.7759009498724	3.2	9.41666666666667	3.74172185430464	74.6588683353718	7.92837539844657
7	GG	51.9699134615983	3.2	16.5333333333333	4.35087719298246	131.958976759607	7.9813897233633
7	GG	52.2832967838529	3.2	11.9166666666667	5.03521126760563	93.58189672598	7.85302629868364
7	GG	52.5192428355771	3.2	6.56666666666667	3.22950819672131	53.5590812221087	8.15620526225005
7	GG	52.6654511117048	3.2	10.7833333333333	4.55633802816901	86.2621035343885	7.99957683471918
7	GG	52.8823872919631	3.2	8.35	4.59633027522936	62.097565488573	7.43683419024827
7	GG	53.0585081599563	3.2	2.2	0.406153846153846	18.1793166317318	8.26332574169626
7	GG	53.1314725195535	3.2	25.9166666666667	14.8095238095238	210.705999887909	8.13013504390645
7	GG	53.6022463952687	3.2	9.63333333333333	3.72903225806452	75.7341820614522	7.86167979876667
7	GG	53.7998931471278	3.2	10.3666666666667	4.859375	77.2762477112759	7.45430042230958
7	GG	54.009840404053	3.2	13.7	7.47272727272727	104.23352639718	7.60828659833431
7	GG	54.2756990476428	3.2	10.1833333333333	3.61538461538462	75.2569773811346	7.39021054479227
7	GG	54.4825711783015	3.2	7.2	4.03738317757009	57.3850673173878	7.97014823852608
7	GG	54.6394026178954	3.2	24.7	13.8504672897196	183.295333799201	7.42086371656684
7	GG	55.0897688374781	3.2	21.7	11.0338983050847	177.702269317095	8.18904466899053
7	GG	55.4898148090627	3.2	8.51666666666667	3.05988023952096	68.817019504558	8.0802762627661
7	GG	55.6687312463891	3.2	6.03333333333333	3.01666666666667	40.8199342313878	6.76573495547864
7	GG	55.8059937006505	3.2	7.83333333333333	4.47619047619048	65.4781022640896	8.35890667201144
7	GG	55.9734483037107	3.2	30	13.953488372093	263.470898462585	8.78236328208617
7	GG	56.5127136280899	3.3	2.46666666666667	1.35779816513761	16.0422632239512	6.50362022592618
7	GG	56.5901508986203	3.3	13.2833333333333	4.52840909090909	111.384472549125	8.38528024209226
7	GG	56.849020618877	3.3	12.0833333333333	3.79581151832461	99.4306564463993	8.22874398177098
7	GG	57.0877622399345	3.3	11.3166666666667	4.38064516129032	92.6976265922869	8.19124829976026
7	GG	57.3136442420591	3.3	9.03333333333333	5.11320754716981	65.4278284667142	7.24293304059567
7	GG	57.5012269443185	3.3	14.4666666666667	8.42718446601942	104.321479054443	7.21116214662046
7	GG	57.7799452068411	3.3	15.3666666666667	6.40277777777778	129.760704007282	8.44429744082096
7	GG	58.0737595437632	3.3	13.8	7.39285714285714	110.862690456529	8.03352829395135
7	GG	58.3412955289528	3.3	10.2333333333333	5.84761904761905	72.1438862583443	7.04989116531051
7	GG	58.5490063304115	3.3	2.68333333333333	1.57843137254902	19.5832106501507	7.29809092552199
7	GG	58.6300778410751	3.3	4.58333333333333	2.57009345794393	31.1318146899689	6.79239593235684
7	GG	58.7430188421374	3.3	9.33333333333333	4.55284552845529	76.2575213573716	8.17044871686125
7	GG	58.9356335691966	3.3	2.96666666666667	1.71153846153846	20.8114389637107	7.01509178552048
7	GG	59.0214575477266	3.3	3.63333333333333	2.09615384615385	25.1915036477157	6.93344137093094
7	GG	59.1184638035896	3.3	4.71666666666667	0.64027149321267	38.5917495439832	8.18199636974908
7	GG	59.2336412601185	3.3	11.4833333333333	6.75490196078431	92.8801744764802	8.08825902552803
7	GG	59.4623188315763	3.3	8.1	4.08403361344538	62.3532794724588	7.69793573734059
7	GG	59.6342463455697	3.3	24.6333333333333	9.12345679012346	211.049883619014	8.56765427411425
7	GG	60.0834943374191	3.3	16.6166666666667	8.74561403508772	133.424310844421	8.0295472925429
7	GG	60.3982754443403	3.3	13.8666666666667	4.13930348258706	107.603312827529	7.7598542904468
7	GG	60.6669296572633	3.3	12.0833333333333	5.57692307692308	99.288020810876	8.21693965331387
7	GG	60.9056712783207	3.3	10.1666666666667	4.55223880597015	86.0342563983409	8.46238587524664
7	GG	61.1122638520461	3.3	12.5333333333333	4.37209302325581	99.0840737537834	7.90564418248272
[truncated: 8,619 more rows]
