# Supplementary material for: Interacting Learning Processes during Skill Acquisition: Learning to control with gradually changing system dynamics
Source: Sci Rep. 2017 Oct 16;7:13191. doi: 10.1038/s41598-017-13510-0 (PMC5643438; doi:10.1038/s41598-017-13510-0)
Supplement: Supplementary file 7 — Dataset 5 [file 41598_2017_13510_MOESM7_ESM.csv]

Subject	Group	Time	AT	AV
1	GG	0	-188.522694991242	11.363620435394
2	GG	0	-40.3451570832054	21.5019921597617
3	GG	0	-200.30298438767	9.40007071666849
4	GG	0	-135.208823757587	8.64354135904578
5	GG	0	-259.878620857307	5.60652058494759
6	GG	0	-174.146109481513	16.5389001583807
7	GG	0	-179.733823653532	6.28175271423149
8	GG	0	-99.5515223660408	9.406021453125
9	GG	0	-179.068852738247	0.578656808763587
10	GG	0	-165.126347948148	5.98758087046875
11	GG	0	-161.609540842147	27.2599802746028
12	GG	0	-228.850693149009	3.33806762609482
13	GG	0	-234.800638148457	2.63902852253289
14	GG	0	-110.603560023247	15.374269544629
15	GG	0	-210.288775400918	3.62717920359769
16	CG	0	-286.499732429639	2.40729954545455
17	CG	0	-282.840909418197	8.54816100438963
18	CG	0	-240.602151749956	11.539316233288
19	CG	0	-230.728058627305	7.68668582542442
20	CG	0	-244.316394341009	3.75156437810892
21	CG	0	-219.011184269677	19.5550171569415
22	CG	0	-230.487185312778	9.16424484660326
23	CG	0	-254.805632809666	8.61888465383523
24	CG	0	-276.153513367623	4.02613217139946
25	CG	0	-110.858418377123	10.4533221355824
26	CG	0	-262.932781641245	0.01149318359375
27	CG	0	-246.742407301034	6.14323655380435
28	CG	0	-204.13656724069	2.04037812270221
29	CG	0	-261.737395717893	15.8320723155238
30	CG	0	-286.808922830162	3.74477903702446
1	GG	5	-212.659204423428	12.2588594847656
2	GG	5	-166.803549354095	17.7983592691277
3	GG	5	-140.13150801481	11.7507052556856
4	GG	5	-157.547059213568	9.8621592962425
5	GG	5	-232.491633555326	5.78429908369209
6	GG	5	-198.235056922159	5.41372937348383
7	GG	5	-226.279352295685	6.71813908770499
8	GG	5	-196.009731118027	10.6991134902138
9	GG	5	-170.378486551636	1.6485822546875
10	GG	5	-222.225590463052	3.90163337787829
11	GG	5	-192.939049063576	13.6307911102222
12	GG	5	-237.472550472169	0.14196380375
13	GG	5	-255.564919046035	13.5948301309456
14	GG	5	-132.98381273089	4.53628820025997
15	GG	5	-190.622333820436	5.55679414582527
16	CG	5	-264.85767142582	4.48547610617898
17	CG	5	-236.672193951114	3.516362506875
18	CG	5	-261.460647865003	6.81720213072151
19	CG	5	-227.731232668226	0.439160594161184
20	CG	5	-221.23859484697	0.979350592857143
21	CG	5	-245.398285947684	5.01322511118151
22	CG	5	-200.54061183954	9.63580517241848
23	CG	5	-233.034983057799	18.9208311131392
24	CG	5	-251.47845917457	0.48126194037829
25	CG	5	-217.955025091419	2.31177178571429
26	CG	5	-228.037607104317	10.9196737324219
27	CG	5	-269.060901016235	2.4542244423913
28	CG	5	-252.697638834664	4.71099546463816
29	CG	5	-236.18111359303	24.1277066055762
30	CG	5	-263.99644849313	5.35014692139946
1	GG	10	-150.89743299906	7.475166609375
2	GG	10	-108.003707161079	11.0228365483594
3	GG	10	-213.634827510884	12.8685345638021
4	GG	10	-199.06289198289	2.267375259375
5	GG	10	-258.836037019273	2.15272325747283
6	GG	10	-220.230722001167	0.0907356599506579
7	GG	10	-245.900792988052	3.36118331017428
8	GG	10	-201.522908153533	4.66953421725852
9	GG	10	-208.289373007785	3.90668301460598
10	GG	10	-144.748593057475	12.1964065245245
11	GG	10	-119.477273340392	7.28126984145221
12	GG	10	-217.474369985155	11.4251237390797
13	GG	10	-213.151362976836	20.0291153108908
14	GG	10	-139.750474184051	15.9919440290179
15	GG	10	-227.415030066154	2.5603001301952
16	CG	10	-240.387698720414	1.3961481594122
17	CG	10	-297.041062007212	2.27446028813754
18	CG	10	-230.573958286301	1.29817323404605
19	CG	10	-298.051926069736	1.24471178320313
20	CG	10	-242.797476430269	8.97069121687152
21	CG	10	-223.743223177293	19.422897531573
22	CG	10	-219.126831133735	15.2162063033027
23	CG	10	-231.213359235454	5.9214880689538
24	CG	10	-281.89834898909	0.735655941312249
25	CG	10	-247.64155432523	3.006616828125
26	CG	10	-240.981292691567	1.67127826776316
27	CG	10	-183.066144765879	7.28435977357337
28	CG	10	-162.089052613358	8.30589391953125
29	CG	10	-264.354712473749	24.5266508464455
30	CG	10	-253.668460075232	7.15803150556586
1	GG	15	-168.568685728659	14.7365600039063
2	GG	15	-170.677294610525	5.82704408203125
3	GG	15	-235.560711676578	4.51455152836998
4	GG	15	-242.390258897964	0.792891749765625
5	GG	15	-274.373260592977	1.70596458586648
6	GG	15	-227.622827695424	1.0803592578125
7	GG	15	-228.287776969158	7.11947556351563
8	GG	15	-222.540965517438	0.33789959765625
9	GG	15	-274.327268548624	0.19538412109375
10	GG	15	-239.398010747766	8.60158218835227
11	GG	15	-203.662803922453	23.2753267197443
12	GG	15	-254.668108928424	2.84750937379261
13	GG	15	-268.647739046726	1.52810475673623
14	GG	15	-171.312273235366	6.59287893537287
15	GG	15	-284.248540365041	3.1256668938813
16	CG	15	-268.247498971025	25.6486482351563
17	CG	15	-286.726622477157	1.60634142463235
18	CG	15	-292.758722161928	8.25258974383224
19	CG	15	-263.535942193148	0.39306687890625
20	CG	15	-281.090360574859	1.36501407038352
21	CG	15	-231.275210070624	10.2787438567255
22	CG	15	-259.674882353252	8.78060410498782
23	CG	15	-237.467364170067	6.49441465839952
24	CG	15	-258.209393526541	2.38253695898438
25	CG	15	-263.60522164459	0
26	CG	15	-221.280336763395	0.433457209821429
27	CG	15	-263.538607526037	0.159694761513158
28	CG	15	-257.955455699624	1.24556330247343
29	CG	15	-222.773464761129	28.3188460317971
30	CG	15	-285.8497968989	0.27556056984375
1	GG	20	-193.562521410722	10.988588406552
2	GG	20	-134.317608829138	7.18898633789063
3	GG	20	-277.6317824025	5.09019309546875
4	GG	20	-283.194997833305	5.39680824738281
5	GG	20	-287.348523682545	0.76130848125
6	GG	20	-221.709286580151	0
7	GG	20	-254.046215900247	1.8067284609375
8	GG	20	-293.469178295379	5.22723124910714
9	GG	20	-274.943655342019	0.440176833552632
10	GG	20	-266.224637550815	2.97469861540179
11	GG	20	-287.654734661256	9.92599614215092
12	GG	20	-276.167187203699	1.11901814808239
13	GG	20	-280.578429304948	6.44877147854941
14	GG	20	-182.180759357914	5.10311143382813
15	GG	20	-247.394737802589	1.59963223846726
16	CG	20	-271.332691960987	7.30803482322443
17	CG	20	-289.268563605322	4.04214845996452
18	CG	20	-254.642057595182	4.93260397058824
19	CG	20	-294.120033570704	0.077004330078125
20	CG	20	-254.786801434937	2.57543855242188
21	CG	20	-235.519745203206	11.3660030782343
22	CG	20	-268.556085971056	4.67888657263796
23	CG	20	-242.589147775739	2.6132837912829
24	CG	20	-279.873022409837	1.05670419630682
25	CG	20	-242.640414148373	0.156725230823864
26	CG	20	-270.06877237089	0.293714691840278
27	CG	20	-256.285428173802	1.91878995805639
28	CG	20	-246.312260376826	11.663326494494
29	CG	20	-240.771420184326	24.9591113475545
30	CG	20	-287.177108644681	5.47434962258523
1	GG	25	-239.438846805654	2.20628898857422
2	GG	25	-256.658140657003	0
3	GG	25	-239.83605889321	1.55360258546875
4	GG	25	-221.833256274014	3.48748327100852
5	GG	25	-273.090156652622	1.58919384055398
6	GG	25	-214.989111242916	0
7	GG	25	-327.447338996323	1.11617420706845
8	GG	25	-192.57656978118	2.18854411800987
9	GG	25	-262.004626305214	1.14095968039773
10	GG	25	-291.085608691099	10.5365486248633
11	GG	25	-211.980140388963	12.3772150796053
12	GG	25	-213.629903604887	3.85183764769737
13	GG	25	-212.51493460293	4.44137989523438
14	GG	25	-216.690854214666	0.265985106026786
15	GG	25	-256.623561256329	3.88715371658805
16	CG	25	-301.24016141355	1.903271203125
17	CG	25	-260.140312687854	8.08040975550987
18	CG	25	-251.086364241044	5.19805348899148
19	CG	25	-304.603846563672	0.1838909375
20	CG	25	-212.797638201044	3.14453503125
21	CG	25	-232.455148549613	10.2936058115907
22	CG	25	-270.662757336032	5.04143654273999
23	CG	25	-243.660956206456	3.40088775483631
24	CG	25	-253.417385419034	0.369500855502717
25	CG	25	-247.43582488562	0.5378809921875
26	CG	25	-244.663095300341	0.0394052008928571
27	CG	25	-256.31580062759	1.1998883671875
28	CG	25	-305.672898846441	8.0240810578125
29	CG	25	-261.044259352044	19.6257242738071
30	CG	25	-268.804357581562	0.52181052330163
1	GG	30	-257.429419217998	0.813744441222426
2	GG	30	-236.975835440872	0.542242508012821
3	GG	30	-258.21619890443	1.89630270444079
4	GG	30	-242.331946920993	7.12698363692434
5	GG	30	-226.039623545288	9.30195589985795
6	GG	30	-214.837102450672	0
7	GG	30	-283.24615746303	0.0444241791118421
8	GG	30	-197.53091053077	17.0101691660625
9	GG	30	-255.627120921329	3.5058807234375
10	GG	30	-254.810526705909	2.00670985546875
11	GG	30	-109.715776949353	9.81585134399503
12	GG	30	-264.558074803312	1.58950729101562
13	GG	30	-246.734834194373	4.2815326978125
14	GG	30	-226.400157488417	1.79824118689904
15	GG	30	-297.348860688799	2.9707580953125
16	CG	30	-305.458400656737	2.06532509179688
17	CG	30	-272.212267566734	0.00679142666903409
18	CG	30	-255.116266233644	0.376140553977273
19	CG	30	-271.096197577635	0
20	CG	30	-245.662899631055	0.548389045758929
21	CG	30	-233.494033249099	14.2440969502583
22	CG	30	-269.270979798628	2.64790411981534
23	CG	30	-271.712603908323	7.35915859351918
24	CG	30	-239.380468376476	2.11726218355263
25	CG	30	-285.365416591656	0
26	CG	30	-279.826417419788	0.5191241165625
27	CG	30	-254.629742061725	1.1211094895625
28	CG	30	-263.209842869033	1.58281704835526
29	CG	30	-258.63116570431	14.1462547134974
30	CG	30	-236.905256558237	0.98115009703125
1	GG	35	-261.436518882002	0.486052783223684
2	GG	35	-270.104619432809	2.86383092371324
3	GG	35	-249.843698649954	0.738268028492647
4	GG	35	-251.566893162181	7.11676692506378
5	GG	35	-266.399945661775	6.57709923743206
6	GG	35	-263.416720608637	1.84754099043367
7	GG	35	-286.400684393711	0.03907682421875
8	GG	35	-246.719663679425	6.69095866965125
9	GG	35	-256.195576538673	1.73172019192841
10	GG	35	-271.923807179956	3.91855597296196
11	GG	35	-317.030336999233	22.447942881179
12	GG	35	-281.297523407666	0.381197554758523
13	GG	35	-229.990194191689	3.0402688696875
14	GG	35	-253.895605110014	4.96087597301136
15	GG	35	-258.879881110823	0.623696763020834
16	CG	35	-275.932701844103	3.42071913044906
17	CG	35	-290.032448810111	0.3999627890625
18	CG	35	-258.480075251868	2.61037783054688
19	CG	35	-282.684119866515	3.21177015527344
20	CG	35	-311.788008257084	3.70184995205966
21	CG	35	-193.238396944628	20.7382817121811
22	CG	35	-245.356827640239	1.179476473125
23	CG	35	-255.618200857948	13.443398423962
24	CG	35	-266.362136743428	0.693038970703125
25	CG	35	-234.897322828036	0
26	CG	35	-258.678131833734	0.3310036875
27	CG	35	-251.136154584383	0.378495520923913
28	CG	35	-284.160985868572	4.49446779434495
29	CG	35	-249.637923561224	28.1355641978693
30	CG	35	-224.939542145215	9.906940366875
1	GG	40	-275.198943386784	0.58155508984375
2	GG	40	-183.269999972861	2.29114973058036
3	GG	40	-307.12000100468	3.76487207646228
4	GG	40	-271.523211343709	11.5261526118304
5	GG	40	-255.066575639049	8.20989022969774
6	GG	40	-262.732609568461	0.571375412946429
7	GG	40	-247.518451148886	0.0843478694901316
8	GG	40	-264.507203703776	20.7543667374178
9	GG	40	-275.961463064087	2.19552644308036
10	GG	40	-272.332442577003	2.48866501628906
11	GG	40	-276.175420445182	7.36111044456845
12	GG	40	-283.93629994429	1.48411979449728
13	GG	40	-228.271185189827	19.5329413539844
14	GG	40	-270.803506777947	0.704108721217105
15	GG	40	-272.127959804623	1.4018156664602
16	CG	40	-289.174575618958	4.6743237403125
17	CG	40	-291.54742669869	0.239714972098214
18	CG	40	-276.317733531126	0.77923784765625
19	CG	40	-329.639838250948	1.74477472842262
20	CG	40	-249.100023299045	0.106886607421875
21	CG	40	-214.893949173508	25.3506732791442
22	CG	40	-244.837291565067	2.68229917525476
23	CG	40	-269.77252721884	8.74818101855019
24	CG	40	-288.310530557935	0.261891343489583
25	CG	40	-181.163597856694	0
26	CG	40	-233.984335271675	0
27	CG	40	-298.753459178929	0.193742237723214
28	CG	40	-272.304351263112	4.5014826380124
29	CG	40	-290.050507429651	20.7884760872019
30	CG	40	-299.030654737658	1.9925427475287
1	GG	45	-281.164065665971	2.40207537109375
2	GG	45	-220.243545223616	0
3	GG	45	-278.621036089468	7.18626426809211
4	GG	45	-241.153273497643	3.76084950591033
5	GG	45	-302.672254584465	4.8057897701087
6	GG	45	-276.482751492708	2.44547847157895
7	GG	45	-292.132719669046	0.118334443760629
8	GG	45	-292.197541974799	3.631110451875
9	GG	45	-256.965149750425	5.73799689436141
10	GG	45	-230.864814111892	1.13782517578125
11	GG	45	-267.046239605417	11.9312380770089
12	GG	45	-251.568880938762	0.820941685267857
13	GG	45	-258.704603965812	3.31630588423296
14	GG	45	-258.96982624801	0.249566272321429
15	GG	45	-274.240376529403	1.59243370667017
16	CG	45	-249.499109928726	1.48059247472426
17	CG	45	-250.438700935629	2.90194417080592
18	CG	45	-276.791770551867	0.0725885279605263
19	CG	45	-316.253877864933	0
20	CG	45	-263.651123394141	1.15051365046875
21	CG	45	-238.977434920083	33.821912832919
22	CG	45	-261.30685829595	4.35315821796875
23	CG	45	-274.614016605478	9.9820029255069
24	CG	45	-278.184656380621	0.741868582142857
25	CG	45	-230.888007693198	0
26	CG	45	-226.500148342154	0.463154402130682
27	CG	45	-282.11719754877	0.594559299937903
28	CG	45	-291.795429481478	5.38308538617188
29	CG	45	-273.515265111774	11.0240464065387
30	CG	45	-260.374070762595	0.539599414482076
1	GG	50	-252.286089750364	1.13903885596875
2	GG	50	-325.127750817021	4.27776293359375
3	GG	50	-249.422737784739	6.22059622868924
4	GG	50	-254.573675935108	13.9427049431106
5	GG	50	-278.645444633159	5.45343478838578
6	GG	50	-275.638221917961	0.903541048677885
7	GG	50	-263.827518769807	0.02068773046875
8	GG	50	-256.64673662033	11.305982619375
9	GG	50	-288.675027439763	4.96531801383929
10	GG	50	-270.015035392778	0.201796107730263
11	GG	50	-286.631364233311	1.40139412080592
12	GG	50	-245.249197109541	0.460211267269737
13	GG	50	-268.666693706617	6.97521312304688
14	GG	50	-240.153081129985	0
15	GG	50	-245.303789198881	0.474634678940717
16	CG	50	-242.100924701564	8.64804599511719
17	CG	50	-294.748068112997	0.813837327309783
18	CG	50	-225.366402189534	5.52369069809009
19	CG	50	-257.165291252957	0.587967076480263
20	CG	50	-255.018722313117	0.44823416015625
21	CG	50	-222.952270022217	21.6452303474143
22	CG	50	-291.069658766144	0.362035283203125
23	CG	50	-262.315206790493	17.2469434156898
24	CG	50	-281.079937286271	0.220012371651786
25	CG	50	-232.203820945668	0.17239775390625
26	CG	50	-216.250622241735	0.100304147727273
27	CG	50	-281.371467469509	0.461916521577381
28	CG	50	-260.980699081959	4.6581510162829
29	CG	50	-225.060346926337	16.6987373329057
30	CG	50	-265.730239527972	0.789581712890625
1	GG	55	-255.096263284199	1.56177009773532
2	GG	55	-315.41028653831	1.95263140213816
3	GG	55	-289.442114998301	0.873094814309211
4	GG	55	-290.2887951785	4.89525670883152
5	GG	55	-273.053367986028	10.673189917663
6	GG	55	-276.439912070375	0.508573374023438
7	GG	55	-270.577999433478	0.120206602302632
8	GG	55	-255.153110786543	2.96414677827381
9	GG	55	-274.687066941049	0.600840651914063
10	GG	55	-277.115336192696	0.531970212053572
11	GG	55	-294.782441790777	2.86724685444079
12	GG	55	-236.462162752099	1.43015180197011
13	GG	55	-289.72156670478	6.47615910326087
14	GG	55	-248.645495208952	0.159694761513158
15	GG	55	-272.096167610278	3.74952617192931
16	CG	55	-275.847846740079	9.78144878264081
17	CG	55	-267.114515687461	8.63352905940341
18	CG	55	-246.339140793891	1.95055744419643
19	CG	55	-300.573073588207	0.232283289473684
20	CG	55	-271.430681809711	0.610780613839286
21	CG	55	-205.467924181154	21.0695276019373
22	CG	55	-278.571985424364	1.44229005752841
23	CG	55	-270.203697409824	3.24895881361607
24	CG	55	-254.246240818402	1.32834932209821
25	CG	55	-223.221687862743	0
26	CG	55	-234.643440029602	0.003447955078125
27	CG	55	-243.108338293457	1.31993989399858
28	CG	55	-267.709587994042	3.91019882417763
29	CG	55	-257.239008649274	9.67283048607955
30	CG	55	-265.005679378375	2.3728199946733
1	GG	60	-275.847425743367	5.07470028398437
2	GG	60	-286.205593070226	0.555120767578125
3	GG	60	-296.679411609322	5.96283082201705
4	GG	60	-271.013123807702	9.67178383410326
5	GG	60	-279.438684387007	5.96171814668914
6	GG	60	-290.575832648688	1.19424625887784
7	GG	60	-257.294773566586	0.9753575325
8	GG	60	-251.645857512186	8.51428175691964
9	GG	60	-283.815415848947	2.45854188179348
10	GG	60	-281.87136600162	0.44823416015625
11	GG	60	-215.559121755929	16.332076588058
12	GG	60	-240.585148230909	0.312384730078125
13	GG	60	-276.128200891292	7.02922408056845
14	GG	60	-304.135676217778	0.137918203125
15	GG	60	-257.38896344251	2.56643999457237
16	CG	60	-292.206452199122	2.6066540390625
17	CG	60	-255.349942199355	1.02672440104167
18	CG	60	-244.211931235528	0.07585501171875
19	CG	60	-273.552407491536	0
20	CG	60	-261.106582116948	0.34065796171875
21	CG	60	-257.361628209063	9.04694480767023
22	CG	60	-304.23571277346	2.87745870427541
23	CG	60	-245.800012741816	7.24727319754464
24	CG	60	-249.196120111105	5.87027844048913
25	CG	60	-257.295882212287	0.137918203125
26	CG	60	-266.280404672716	0.0653296751644737
27	CG	60	-298.292371250155	1.08453859730114
28	CG	60	-306.95775684721	2.9571501659375
29	CG	60	-264.74548746485	16.4183083026786
30	CG	60	-275.139538059114	0.581226713169643
1	GG	65	-263.492980515878	1.10247456266447
2	GG	65	-214.193713906109	8.49484351349321
3	GG	65	-289.186064605756	2.64731453941524
4	GG	65	-268.986865304423	6.23783875458534
5	GG	65	-299.578067850659	6.82356075772105
6	GG	65	-255.90149778594	5.78911657617188
7	GG	65	-278.430011902377	3.02936333756793
8	GG	65	-241.334610199599	6.33262317927632
9	GG	65	-276.030735677519	3.45111047943892
10	GG	65	-305.05692520678	0.134470248046875
11	GG	65	-262.733721960982	7.6231988140625
12	GG	65	-251.84306575263	0.711532547940341
13	GG	65	-270.678203826214	13.1374541073049
14	GG	65	-251.758898922507	3.30603827468264
15	GG	65	-286.615957579011	1.00890449352679
16	CG	65	-267.330264580361	7.30180342804687
17	CG	65	-213.518563203638	0.527334306066176
18	CG	65	-254.40474030225	1.23560918179688
19	CG	65	-294.300919609758	0.203247878289474
20	CG	65	-293.985282361033	0.400714578483456
21	CG	65	-213.615525355161	8.4706500517036
22	CG	65	-305.5688856391	1.95921648449519
23	CG	65	-226.218925242242	6.48621196461397
24	CG	65	-260.206640504663	2.91790015087163
25	CG	65	-232.151253217311	0
26	CG	65	-240.665440809226	0.311815067934783
27	CG	65	-269.112740514185	1.24896097736607
28	CG	65	-248.180430260119	4.12864190098684
29	CG	65	-270.887965964534	18.1264786375144
30	CG	65	-263.924483677095	0.667261401785714
1	GG	70	-265.240775219891	3.88566390172697
2	GG	70	-262.151868096966	0.374447921484375
3	GG	70	-292.22615018052	3.0498311984375
4	GG	70	-295.54169125052	13.5304541600655
5	GG	70	-300.46271260411	4.6229306016369
6	GG	70	-270.601807887281	0.330277802220395
7	GG	70	-229.002549822096	1.05153635217391
8	GG	70	-225.710365825955	13.3791165084821
9	GG	70	-252.452804608028	1.09087302228261
10	GG	70	-289.080008900053	8.3424174888101
11	GG	70	-258.794767426112	6.6426923353125
12	GG	70	-235.695688336032	0.3558289640625
13	GG	70	-252.658454300417	6.14142332150841
14	GG	70	-253.90605984987	0
15	GG	70	-285.201287844946	0.116368483886719
16	CG	70	-257.705450588106	9.756885361875
17	CG	70	-260.753107753502	0.50340144140625
18	CG	70	-297.19892358828	2.61906667734375
19	CG	70	-250.346963661585	0
20	CG	70	-259.677572490799	1.12291687477679
21	CG	70	-237.531165300909	7.09992761859845
22	CG	70	-272.731883707397	2.43182032728287
23	CG	70	-267.671144748933	6.02899573660714
24	CG	70	-227.013109545006	4.79549301978843
25	CG	70	-216.912536646868	0.0179893308423913
26	CG	70	-245.082343145894	0
27	CG	70	-234.618446900455	0.680735215213816
28	CG	70	-267.4823938389	10.5775277058799
29	CG	70	-257.907119760414	18.674180741549
30	CG	70	-249.61364963849	10.4577104420455
1	GG	75	-274.784391928929	4.84136248565722
2	GG	75	-260.946506823366	0.357930574776786
3	GG	75	-305.987459257842	1.6798437140625
4	GG	75	-270.289536545029	8.88893428233173
5	GG	75	-268.465669056683	9.10652998536932
6	GG	75	-250.717168856737	13.3414810850329
7	GG	75	-273.227484408798	0.267317928998162
8	GG	75	-238.736128179417	4.75557625416381
9	GG	75	-285.109640784596	1.2544287475142
10	GG	75	-295.676444227632	0.147596673519737
11	GG	75	-248.273432835113	13.617172314227
12	GG	75	-283.554729442242	0.885554792934783
13	GG	75	-262.576874821166	6.59009153192935
14	GG	75	-299.085441249403	0.129249058928571
15	GG	75	-270.664237678874	0.519007974917763
16	CG	75	-267.527037053038	8.82764266129261
17	CG	75	-283.55299107883	0.536000289417614
18	CG	75	-266.595201554881	0.272946691517857
19	CG	75	-284.622116272379	0
20	CG	75	-258.96053841984	0.04220297015625
21	CG	75	-220.60247042761	20.5200699052989
22	CG	75	-273.326177410911	1.03150085026442
23	CG	75	-269.819574403628	1.40331771679688
24	CG	75	-273.988373062688	0.549792109730114
25	CG	75	-194.413832422043	0.355948892934783
26	CG	75	-235.614611599018	0.0145177055921053
27	CG	75	-287.075292257321	1.53904176669034
28	CG	75	-292.06088618113	8.84646760044643
29	CG	75	-255.875726419618	10.8667737563943
30	CG	75	-250.167068620891	0.0299822180706522
1	GG	80	-296.575469962766	2.04600559747024
2	GG	80	-268.053547933291	0.84819694921875
3	GG	80	-298.294863699819	2.59634646809211
4	GG	80	-242.859695616838	11.2567203195003
5	GG	80	-254.398259925295	5.81375999098698
6	GG	80	-273.126248346806	0
7	GG	80	-260.017880685378	4.27426500815217
8	GG	80	-264.840715914927	3.8911322375
9	GG	80	-277.693111856399	4.7993230171915
10	GG	80	-259.100273774061	4.63242905790441
11	GG	80	-298.102070625548	21.8834156145089
12	GG	80	-234.643043010551	3.95496866294643
13	GG	80	-260.004890127662	10.1381947139648
14	GG	80	-254.875248251548	2.16313813322368
15	GG	80	-312.187003514638	1.01562128913352
16	CG	80	-276.890085739154	4.99860639433211
17	CG	80	-292.279788652414	2.12642285578125
18	CG	80	-260.018536037622	1.81262132961648
19	CG	80	-290.664971715712	2.43297388782895
20	CG	80	-285.927839129253	3.92213099553571
21	CG	80	-210.177648455714	15.3070016849185
22	CG	80	-289.549404173605	4.08911787450368
23	CG	80	-283.058483774468	2.642512771875
24	CG	80	-258.808541124724	0.502457790542763
25	CG	80	-239.582578176461	0.175532258522727
26	CG	80	-252.942291647846	0
27	CG	80	-286.663039168578	1.42151692316576
28	CG	80	-297.73709791545	18.227221332648
29	CG	80	-281.189678041529	8.51911192519832
30	CG	80	-265.579189858676	0.0719573233695652
1	GG	85	-273.194438820922	3.88454281223958
2	GG	85	-256.039113463175	6.97554292744565
3	GG	85	-261.356472594914	0.109318323108553
4	GG	85	-278.716291794262	7.68220465788899
5	GG	85	-281.947929423863	5.39110586013822
6	GG	85	-267.772540830273	0.193085484375
7	GG	85	-270.031905208105	1.55523761576087
8	GG	85	-249.201833219404	14.2626229058949
9	GG	85	-311.81328845451	0.0958168569078947
10	GG	85	-296.73881727076	5.99867562369792
11	GG	85	-289.066905997905	9.39474813913044
12	GG	85	-300.19140286768	1.08895416032609
13	GG	85	-245.345259335309	5.59912877842262
14	GG	85	-257.35896036215	0
15	GG	85	-289.820737632953	0.754002012449866
16	CG	85	-279.895547153947	3.00793033482143
17	CG	85	-272.553582044226	1.09797407393092
18	CG	85	-242.952894633913	0.0324513419117647
19	CG	85	-263.292414450043	0.0162256709558824
20	CG	85	-299.470091038207	0.285239920099432
21	CG	85	-220.091058912284	16.3377597720828
22	CG	85	-254.403004989141	3.679657659375
23	CG	85	-239.605972056282	11.3239332039663
24	CG	85	-256.916813789128	3.81130685326705
25	CG	85	-199.362061209818	1.2182774609375
26	CG	85	-252.267041812835	0
27	CG	85	-266.558496507741	0.09930110625
28	CG	85	-262.941044322448	8.79565678307292
29	CG	85	-280.412892900594	17.017427261413
30	CG	85	-232.444921758605	1.09394211115057
