# Supplementary material for: Interacting Learning Processes during Skill Acquisition: Learning to control with gradually changing system dynamics
Source: Sci Rep. 2017 Oct 16;7:13191. doi: 10.1038/s41598-017-13510-0 (PMC5643438; doi:10.1038/s41598-017-13510-0)
Supplement: Supplementary file 8 — Dataset 6 [file 41598_2017_13510_MOESM8_ESM.csv]

Subject	Group	Tbin	ATnl	AVnl
1	GG	0	47.9220236205934	-64.9979147744897
2	GG	0	65.2543688203595	42.4923649434835
3	GG	0	91.0942156397264	-106.308716769581
4	GG	0	77.5531102716155	-21.2065612408851
5	GG	0	59.0044732048751	-57.2765917620407
6	GG	0	69.749813239386	37.3559166367275
7	GG	0	138.953037563252	-19.0062941357914
8	GG	0	69.1163402859146	-80.5741855799006
9	GG	0	133.918510726255	-55.1237746172934
10	GG	0	131.418296166452	-88.5074952864707
11	GG	0	63.8882828078282	53.1899482925555
12	GG	0	93.0623510879783	-34.9718906823821
13	GG	0	11.2681200827079	-119.3253984033
14	GG	0	168.972652504174	-21.2268918015898
15	GG	0	91.3328391960354	-77.6439086749316
16	CG	0	118.05325786262	51.3296333651175
17	CG	0	39.077880521337	-9.66217953897506
18	CG	0	118.453727490615	31.5510814936967
19	CG	0	94.6589238882707	89.0991515513773
20	CG	0	127.988493595747	94.1740518474853
21	CG	0	59.2099596811368	38.1125488490477
22	CG	0	79.0287580457955	13.2069976172513
23	CG	0	57.630957311129	9.44881285169783
24	CG	0	54.9192401437873	24.49982941699
25	CG	0	14.4899867189163	22.5247839506275
26	CG	0	93.7701383625996	72.3113791782377
27	CG	0	36.3262870781624	23.0185383129615
28	CG	0	60.6201874799731	1.51093460254318
29	CG	0	49.4572067476713	-134.581580770267
30	CG	0	60.6575261911976	55.4854526134724
1	GG	5	13.7097641258371	15.9029179997375
2	GG	5	26.0847933146151	20.5621062020049
3	GG	5	23.1472833601102	45.6745902948059
4	GG	5	6.45040103581425	15.8777910210727
5	GG	5	29.8101244132567	28.1855185327732
6	GG	5	19.3476502978815	13.4220475996941
7	GG	5	28.6463411507466	34.709123510675
8	GG	5	56.6729432398225	0.702409479328719
9	GG	5	35.3182774236978	31.0999488885396
10	GG	5	3.04909162400388	-6.40227526754121
11	GG	5	21.5608252090489	22.7167514835424
12	GG	5	12.112730632122	24.3987648712381
13	GG	5	1.38381798238977	-23.7423945396224
14	GG	5	32.0564058716199	62.4971358426994
15	GG	5	25.4945804747974	-20.8459864275484
16	CG	5	22.1715369142931	-37.3751692503642
17	CG	5	-1.36582179435555	6.74776264736614
18	CG	5	12.1131896128939	-9.87385262878971
19	CG	5	-16.2858894387488	-9.27166963871092
20	CG	5	-26.1651913581736	-57.1626334455996
21	CG	5	4.30077371408968	17.3391718272076
22	CG	5	-20.2975251951593	-15.4071768700902
23	CG	5	-5.28061619125796	5.13408457919034
24	CG	5	20.2231034687208	-3.82519607999979
25	CG	5	2.54443693313983	26.5051589792533
26	CG	5	1.62739569167811	-20.2336959106461
27	CG	5	2.93719386609431	4.77001700370552
28	CG	5	-0.807796527547944	15.1992960289654
29	CG	5	6.42779129521462	-16.5020316048318
30	CG	5	-2.62283888173352	-4.58791757964724
1	GG	10	-3.73747710758546	-4.67683590345275
2	GG	10	-13.8708547340337	-39.3809588880362
3	GG	10	-2.40635369780398	-1.7711172851028
4	GG	10	11.5566398330943	9.18083187321922
5	GG	10	-10.8352502267253	-2.40209544768771
6	GG	10	-16.9615972062134	-5.93809290162721
7	GG	10	-37.4621488167264	2.27158095105545
8	GG	10	-24.3375001606352	5.72803510943959
9	GG	10	-6.76715868669435	2.1108571992223
10	GG	10	-0.317943489048694	27.5543633525949
11	GG	10	3.73721312002166	1.17003145231053
12	GG	10	-3.45439142656009	23.7279521459695
13	GG	10	3.78073610659208	26.8336286152725
14	GG	10	-31.0428904787506	1.02567238560677
15	GG	10	-15.412359135539	5.85943690564194
16	CG	10	-12.6530455702925	-50.7487045754336
17	CG	10	-13.70408025826	-4.69891439520565
18	CG	10	-35.4846123096116	-13.4278939037938
19	CG	10	-39.4380857456862	-43.5271711010378
20	CG	10	-44.2421925915879	6.22732528988221
21	CG	10	-26.2690962892964	-2.96380814990953
22	CG	10	-13.9479057344645	1.59546739918133
23	CG	10	-19.5882003228662	20.4010044798446
24	CG	10	-14.6248877212614	-14.4885894669583
25	CG	10	-9.62924791484753	-14.6573699586719
26	CG	10	-11.5330358660384	-13.5163449664522
27	CG	10	-12.6520997982897	-9.82750223622497
28	CG	10	0.747805269378446	24.9019390064693
29	CG	10	-14.6073725734137	-5.91708525237561
30	CG	10	-7.59997838060223	15.9805239715658
1	GG	15	-20.4095073998384	-1.41043892395943
2	GG	15	-21.0724756163826	3.79433658653415
3	GG	15	-7.15706244999896	-21.8535962142403
4	GG	15	-23.488755412468	0.448730485132733
5	GG	15	-14.9906107520328	-1.43697915251324
6	GG	15	-11.2647199768037	-26.4709221276114
7	GG	15	-10.1512997165392	0.406514733006432
8	GG	15	-11.4927136848887	3.73569402411153
9	GG	15	-25.5197797707709	-22.8524243273309
10	GG	15	-7.00540707018188	-20.347442211704
11	GG	15	-46.1024352680403	8.73285315953226
12	GG	15	-13.0227703558194	-2.07945641259033
13	GG	15	-19.9366534308988	-2.29588155243257
14	GG	15	-19.402928635751	-6.49777724480065
15	GG	15	-17.9686292609894	59.4306048694786
16	CG	15	-7.2632329883889	44.7990862121475
17	CG	15	2.25360208511187	-3.37112055610309
18	CG	15	-38.3209606237455	-2.82147700736237
19	CG	15	-22.5721060942757	-15.153531292912
20	CG	15	-29.4871186317052	-11.9945496247828
21	CG	15	-20.3398143135221	-22.0761896274535
22	CG	15	-36.768954152521	-13.0597848048973
23	CG	15	3.11088933479753	8.05220791787559
24	CG	15	-13.3597656038741	-1.04704505051011
25	CG	15	-0.152764702509315	-17.0164260830597
26	CG	15	-49.8552829905135	2.02647580721642
27	CG	15	-2.55554304484804	-7.71510524569898
28	CG	15	-1.97790606275392	1.93775436307591
29	CG	15	-0.256927815560044	44.8764847070877
30	CG	15	-7.97123860314485	-50.4216123083638
1	GG	20	-14.1122406642872	-10.5926563821873
2	GG	20	-11.4393816347455	-6.44696811315109
3	GG	20	-34.7886867350631	-2.37277237823551
4	GG	20	5.1746238666992	-0.193014836650865
5	GG	20	-12.2213169059816	-2.63460957021341
6	GG	20	-14.7548954250691	25.9290442382442
7	GG	20	-43.2801905161581	-15.7806680362783
8	GG	20	-29.7960416091072	7.07414874383381
9	GG	20	-29.5935039147948	9.3207151371222
10	GG	20	-20.357409903359	23.1819094748085
11	GG	20	6.73483950399515	-37.2328680269529
12	GG	20	-15.9862600725548	-20.8251862149356
13	GG	20	3.81966517630175	3.48267673228916
14	GG	20	-49.8510771958523	-26.1479449449519
15	GG	20	-8.55681456256619	-12.226626799768
16	CG	20	-22.5236510120067	12.8560768928072
17	CG	20	-3.35830362463512	11.6117672895853
18	CG	20	-27.0887884404931	23.15840831107
19	CG	20	-4.62806283201985	-3.92091945808893
20	CG	20	-29.3256747875956	-10.8470353414691
21	CG	20	-16.2687729441002	-60.2263066291472
22	CG	20	-34.0520518478364	-23.7757026216575
23	CG	20	3.69477255493181	-37.7746609423306
24	CG	20	-2.11318394965861	23.3237945165028
25	CG	20	-5.65322951304768	-25.0892709725974
26	CG	20	-8.31405330569299	11.436295654813
27	CG	20	4.25977627518476	-6.15570581250944
28	CG	20	-13.7605753235263	-77.1604743961758
29	CG	20	-11.2639796772641	-7.41343916717323
30	CG	20	-17.7302939850412	-16.9047346402935
1	GG	25	13.149541101276	32.7761487118253
2	GG	25	8.16546059051921	57.2595495306782
3	GG	25	-24.146842790652	9.79026925821447
4	GG	25	-45.9542254115804	-28.8861218558978
5	GG	25	-6.5629263792034	3.96030509900553
6	GG	25	2.29949909276341	16.5596853347054
7	GG	25	-24.2816593411843	-18.9282132387957
8	GG	25	-21.5144094600069	-14.5722031887251
9	GG	25	-3.85719491820714	-9.95431113161011
10	GG	25	-11.3417634884162	9.56152700329888
11	GG	25	-8.90129189497471	-3.32179303486988
12	GG	25	-27.4095023480702	-13.9258778657271
13	GG	25	5.79083506333458	3.67239949151015
14	GG	25	-2.21337922995264	-25.828533606159
15	GG	25	-22.0884557520209	4.61828714013264
16	CG	25	-4.12858069650575	28.987159901693
17	CG	25	-5.17934627278674	-9.57827214292964
18	CG	25	-30.8238552924111	-5.74627157747555
19	CG	25	-14.3990526967915	-41.5601190984313
20	CG	25	-11.5298846637882	-5.14450681628386
21	CG	25	-25.9144350385504	6.65951092463013
22	CG	25	62.2161930870404	22.1383000436489
23	CG	25	-12.7615515621581	-19.4042840243254
24	CG	25	-8.9287544507399	0.26338837626054
25	CG	25	0.585958401679481	12.6430262736063
26	CG	25	11.8478559385824	-1.49159420770734
27	CG	25	-37.4224616068591	-28.7602722250848
28	CG	25	-48.2595663637921	18.6356770816252
29	CG	25	2.26484853459438	28.3563303223844
30	CG	25	-17.1319925666079	-7.58268880488517
